# Supplementary material for: Cordycepin delays postovulatory aging of oocytes through inhibition of maternal mRNAs degradation via DCP1A polyadenylation suppression
Source: Cell Mol Life Sci. 2023 Nov 25;80(12):372. doi: 10.1007/s00018-023-05030-0 (PMC10674002; doi:10.1007/s00018-023-05030-0)
Supplement: Supplementary file 2 — Supplementary file2 Table S1. Primer sequences used in this study (XLS 24 KB) [file 18_2023_5030_MOESM2_ESM.xls]

## Sheet: Sheet1
Primers used for siRNA
Genes	Species	Sequence 5'-3'
Dcp1a	Mus	F1	GGUUGAGCCAGUGAAUAAATT
		R1	UUUAUUCACUGGCUCAACCTT
		F2	GGGAGAUGCAUCACAGAAATT
		R2	UUUCUGUGAUGCAUCUCCCTT
		F3	CCCACAGCAUGACCAAAUATT
		R3	UAUUUGGUCAUGCUGUGGGTT
Negative control	Non	F	UUCUCCGAACGUGUCACCUTT
		R	ACGUGACACGUUCGGAGAATT
Primers used for ePAT
Genes	Species	Sequence 5'-3'
anchor-PAT	Non	R	GCGAGCTCCGCGGCCGCGTTTTTTTTTTTT
DCP1A-PAT	Mus	F	GAGCGCAGTACCACCTCATT
Primers used for mtDNA copy numbers
Genes	Species	Sequence 5'-3'
ND5	Mus	F	ATAGCCTGGCAGACGAACAAGACA
		R	AATTAGTAGGGCTCAGGCGTTGGT
β-actin	Mus	F	CTCAGCCACGCCCTTTCTCA
		R	GCTTTGTCACACGAGCCATTGT
Primers used for RT-qPCR
Genes	Species	Sequence 5'-3'
Caprin2	Mus	F	CTTGAGGGGGACAGCTTGG
		R	TCACTTGGGACTTGGCTGAC
Dcp1a	Mus	F	AATCAGATGGGCGGCTCAAA
		R	GCAGCTTGTCTGTGTCCTCT
Dynlt1	Mus	F	CTGCGCAGTCCACTCTACTC
		R	GGTTGACTTTGCTGTGCTGG
Eif4enif1	Mus	F	CCTTCTTCCGGAGGAGCCTCTA
		R	TACAATATTTTGCACCCGAGCG
Esrp1	Mus	F	GGCCTGCCTACAATACTGG
		R	TGAGGAGCTCTAACTGCTG
Mos	Mus	F	ATTGCAAGACTACGCACGA
		R	GAGGCACTTCCCCAAACTCA
Plat	Mus	F	AGAAGCAAGCACTCTCGGGAC
		R	GGTTCGCTGCAACTTCGGA
Ptges3	Mus	F	CGCACGCACGCTCCTT
		R	GTCCCTTCGATCGTACCACT
Thrap3	Mus	F	CCACTGCCTCGCAAAGAGTT
		R	TCTTGAGCGAGAAGAGCGAG
Tpd52	Mus	F	GTTCCTCTTCTCACCTGGGC
		R	CAGCATCCTCTCCTTCCTCG
Ybx1	Mus	F	GGTCCTCCACGCAATTACCA
		R	CCTTCGGAATCGTGGTCTGT
Zar1	Mus	F	GTTCTGCCGAGTGTGTGAGA
		R	CAGGCGTTTGTCCTTGCATC
β-actin	Mus	F	GGCTTCCTCCTCAGACCGCTTT
		R	CACTTTTTCCAAATCCTCGGCATAA
