# Supplementary material for: Cordycepin delays postovulatory aging of oocytes through inhibition of maternal mRNAs degradation via DCP1A polyadenylation suppression
Source: Cell Mol Life Sci. 2023 Nov 25;80(12):372. doi: 10.1007/s00018-023-05030-0 (PMC10674002; doi:10.1007/s00018-023-05030-0)
Supplement: Supplementary file 3 — Supplementary file3 (XLS 298 KB) [file 18_2023_5030_MOESM3_ESM.xls]

## Sheet: Sheet1
Accession	Gene Name	Description	Aging1	Aging2	Aging3	Fresh1	Fresh2	Fresh3	P-value	FC	Change
Q9R0Q7	Ptges3	Prostaglandin E synthase 3 OS=Mus musculus OX=10090 GN=Ptges3 PE=1 SV=1	27.2	28.9	32.7	177.2	182.1	200.1	2.55311e-05	0.158742	Down
Q9CWF2	Tubb2b	Tubulin beta-2B chain OS=Mus musculus OX=10090 GN=Tubb2b PE=1 SV=1	78.8	19.2	28.3	276.5	278.8	139.5	0.0188255	0.181779	Down
Q8C5N5	Pdcd2l	Programmed cell death protein 2-like OS=Mus musculus OX=10090 GN=Pdcd2l PE=1 SV=1	56.9	35.7	38.1	236	216.1	148.6	0.00455834	0.217579	Down
Q9JKB3	Ybx3	Y-box-binding protein 3 OS=Mus musculus OX=10090 GN=Ybx3 PE=1 SV=2	45.6	41.3	47.2	197.1	270.4	139.8	0.0140443	0.220813	Down
Q8BJL1	Fbxo30	F-box only protein 30 OS=Mus musculus OX=10090 GN=Fbxo30 PE=1 SV=2	41.8	45.6	51.7	230	231.8	150.9	0.00416852	0.227028	Down
Q62393	Tpd52	Tumor protein D52 OS=Mus musculus OX=10090 GN=Tpd52 PE=1 SV=2	46.9	45	49.8	226.7	248.8	112.4	0.0245178	0.241027	Down
P62500	Tsc22d1	TSC22 domain family protein 1 OS=Mus musculus OX=10090 GN=Tsc22d1 PE=1 SV=2	65.7	38.2	54.6	201.1	246.4	126.1	0.0183648	0.276325	Down
Q8K5B2	Mcfd2	Multiple coagulation factor deficiency protein 2 homolog OS=Mus musculus OX=10090 GN=Mcfd2 PE=1 SV=1	56.3	59.8	44.8	213	159.4	193.7	0.00116208	0.284225	Down
P33174	Kif4	Chromosome-associated kinesin KIF4 OS=Mus musculus OX=10090 GN=Kif4 PE=1 SV=3	70	57.3	42.1	221.6	182.2	192	0.000579773	0.284324	Down
Q9Z2C8	Ybx2	Y-box-binding protein 2 OS=Mus musculus OX=10090 GN=Ybx2 PE=1 SV=1	52.1	54.7	56.2	171.9	226	175.2	0.0014653	0.284418	Down
Q8BP92	Rcn2	Reticulocalbin-2 OS=Mus musculus OX=10090 GN=Rcn2 PE=1 SV=1	73.8	46.4	51.3	196.9	233.3	121.7	0.020161	0.310745	Down
Q99KK2	Cmas	N-acylneuraminate cytidylyltransferase OS=Mus musculus OX=10090 GN=Cmas PE=1 SV=2	47.5	48.8	68.5	130.2	189.6	199.3	0.00644541	0.317473	Down
P47915	Rpl29	60S ribosomal protein L29 OS=Mus musculus OX=10090 GN=Rpl29 PE=1 SV=2	60.9	52.2	61.2	165.8	266.1	115.2	0.0489963	0.318589	Down
Q9D8B3	Chmp4b	Charged multivesicular body protein 4b OS=Mus musculus OX=10090 GN=Chmp4b PE=1 SV=2	63.4	46.8	63.9	178.4	227.4	139.1	0.00912944	0.319508	Down
Q9EST3	Eif4enif1	Eukaryotic translation initiation factor 4E transporter OS=Mus musculus OX=10090 GN=Eif4enif1 PE=1 SV=2	55.1	53.5	55.3	185.4	202.6	121.5	0.00953167	0.321688	Down
Q9ET26	Rnf114	E3 ubiquitin-protein ligase RNF114 OS=Mus musculus OX=10090 GN=Rnf114 PE=1 SV=2	53.7	51.2	68.1	240.2	178.6	114.4	0.0307379	0.324456	Down
Q9D2U5	Naa38	N-alpha-acetyltransferase 38, NatC auxiliary subunit OS=Mus musculus OX=10090 GN=Naa38 PE=1 SV=1	73.3	37.9	65.4	190.8	194.3	128.3	0.00942893	0.343981	Down
Q921I1	Tf	Serotransferrin OS=Mus musculus OX=10090 GN=Tf PE=1 SV=1	42.9	43.4	64.9	138.3	143.7	147.3	0.000274148	0.352201	Down
Q8VEL2	Mtmr14	Myotubularin-related protein 14 OS=Mus musculus OX=10090 GN=Mtmr14 PE=1 SV=2	59.8	63.4	67	185.6	215.7	123.3	0.0150377	0.362562	Down
Q7TMM9	Tubb2a	Tubulin beta-2A chain OS=Mus musculus OX=10090 GN=Tubb2a PE=1 SV=1	75	56.9	60.9	178.2	230.1	114.6	0.0313492	0.368713	Down
Q91YT7	Ythdf2	YTH domain-containing family protein 2 OS=Mus musculus OX=10090 GN=Ythdf2 PE=1 SV=1	59.7	72.6	55.9	186.6	162.7	160.9	0.000379791	0.368875	Down
Q8BIJ7	Rufy1	RUN and FYVE domain-containing protein 1 OS=Mus musculus OX=10090 GN=Rufy1 PE=1 SV=1	79.3	56.1	58.7	188.6	197.7	139.7	0.00471485	0.369011	Down
P48428	Tbca	Tubulin-specific chaperone A OS=Mus musculus OX=10090 GN=Tbca PE=1 SV=3	76.4	51.7	67.2	184.1	210.7	127.2	0.0132227	0.374138	Down
P68373	Tuba1c	Tubulin alpha-1C chain OS=Mus musculus OX=10090 GN=Tuba1c PE=1 SV=1	67.7	54	76.4	178.6	220.1	128.3	0.0159772	0.375901	Down
P30681	Hmgb2	High mobility group protein B2 OS=Mus musculus OX=10090 GN=Hmgb2 PE=1 SV=3	69	67.7	66.6	179	204.2	154.6	0.0014734	0.378022	Down
Q5SF07	Igf2bp2	Insulin-like growth factor 2 mRNA-binding protein 2 OS=Mus musculus OX=10090 GN=Igf2bp2 PE=1 SV=1	67.6	61.3	66.2	174.8	194.2	137.2	0.00352941	0.385421	Down
P47809	Map2k4	Dual specificity mitogen-activated protein kinase kinase 4 OS=Mus musculus OX=10090 GN=Map2k4 PE=1 SV=2	70.9	59.1	66.7	170.7	203.8	135.4	0.00648319	0.385762	Down
Q9JKX6	Nudt5	ADP-sugar pyrophosphatase OS=Mus musculus OX=10090 GN=Nudt5 PE=1 SV=1	87.1	49.2	59.1	171	182.5	139.7	0.0043789	0.396188	Down
A2ARM1	Patl2	Protein PAT1 homolog 2 OS=Mus musculus OX=10090 GN=Patl2 PE=2 SV=1	68.2	65.9	68	169.9	184.3	145.4	0.000954716	0.404524	Down
Q5SWY7	Fam83g	Protein FAM83G OS=Mus musculus OX=10090 GN=Fam83g PE=1 SV=1	78.7	67.1	61.3	153.1	171.8	175.7	0.000348218	0.413704	Down
Q80SU3	Zar1	Zygote arrest protein 1 OS=Mus musculus OX=10090 GN=Zar1 PE=2 SV=1	67.7	61.8	62.7	156.1	161.2	141.8	0.000127682	0.418645	Down
Q9R1C0	Taf7	Transcription initiation factor TFIID subunit 7 OS=Mus musculus OX=10090 GN=Taf7 PE=1 SV=1	88.2	58.1	64	189.2	174.8	135.8	0.00634337	0.420768	Down
Q61335	Bcap31	B-cell receptor-associated protein 31 OS=Mus musculus OX=10090 GN=Bcap31 PE=1 SV=4	75.1	54.7	79	156.5	218.9	118.4	0.0348194	0.422843	Down
Q8BJM7	Tyw1	S-adenosyl-L-methionine-dependent tRNA 4-demethylwyosine synthase TYW1 OS=Mus musculus OX=10090 GN=Tyw1 PE=1 SV=1	55.6	68	87	170.7	175.1	150.1	0.00134956	0.424682	Down
Q99MB7	Rnf141	RING finger protein 141 OS=Mus musculus OX=10090 GN=Rnf141 PE=1 SV=2	75.9	62.3	66.4	161.7	153	160.7	5.01166e-05	0.430374	Down
Q9D824	Fip1l1	Pre-mRNA 3'-end-processing factor FIP1 OS=Mus musculus OX=10090 GN=Fip1l1 PE=1 SV=1	69.2	62	75	168.6	204.3	103.4	0.0390283	0.43292	Down
Q8K3A0	Hscb	Iron-sulfur cluster co-chaperone protein HscB OS=Mus musculus OX=10090 GN=Hscb PE=1 SV=2	87.9	54.1	68.7	149.9	195.8	136.7	0.0113567	0.436774	Down
Q8BIL5	Hook1	Protein Hook homolog 1 OS=Mus musculus OX=10090 GN=Hook1 PE=1 SV=2	83.3	57.1	72.2	163.6	197.1	125.2	0.014622	0.437539	Down
P55302	Lrpap1	Alpha-2-macroglobulin receptor-associated protein OS=Mus musculus OX=10090 GN=Lrpap1 PE=1 SV=1	78.2	66.5	71.7	174.1	182.8	134.1	0.00399252	0.440733	Down
Q9QZM0	Ubqln2	Ubiquilin-2 OS=Mus musculus OX=10090 GN=Ubqln2 PE=1 SV=2	73.7	66.8	73.1	176.1	191.7	110.3	0.0244293	0.446768	Down
P56873	Znrd2	Protein ZNRD2 OS=Mus musculus OX=10090 GN=Znrd2 PE=1 SV=1	70.5	73.3	75.8	171.5	193.3	121.8	0.0137448	0.451295	Down
P68372	Tubb4b	Tubulin beta-4B chain OS=Mus musculus OX=10090 GN=Tubb4b PE=1 SV=1	81.8	69.3	65.7	162.3	202.1	114.7	0.0273263	0.452515	Down
P40630	Tfam	Transcription factor A, mitochondrial OS=Mus musculus OX=10090 GN=Tfam PE=1 SV=2	72.2	78.4	71.9	157.9	188.1	144.8	0.00233552	0.453341	Down
Q9CR00	Psmd9	26S proteasome non-ATPase regulatory subunit 9 OS=Mus musculus OX=10090 GN=Psmd9 PE=1 SV=1	76	67.3	75.7	167.8	201.4	110.6	0.0310501	0.45644	Down
Q62005	Zp1	Zona pellucida sperm-binding protein 1 OS=Mus musculus OX=10090 GN=Zp1 PE=1 SV=1	69.9	74	67.9	141.4	154.3	167.9	0.000435344	0.456859	Down
Q9D554	Sf3a3	Splicing factor 3A subunit 3 OS=Mus musculus OX=10090 GN=Sf3a3 PE=1 SV=2	78.2	61.1	61.6	170.7	152.1	114.8	0.0104766	0.459095	Down
P20239	Zp2	Zona pellucida sperm-binding protein 2 OS=Mus musculus OX=10090 GN=Zp2 PE=1 SV=1	70.2	69.3	72.5	147.1	168.2	134.1	0.00137021	0.47174	Down
Q91VX2	Ubap2	Ubiquitin-associated protein 2 OS=Mus musculus OX=10090 GN=Ubap2 PE=1 SV=1	74.2	66.1	82	167.2	187.5	115.8	0.0192572	0.472476	Down
Q8VC52	Rbpms2	RNA-binding protein with multiple splicing 2 OS=Mus musculus OX=10090 GN=Rbpms2 PE=1 SV=1	70.2	70.7	71.4	149.2	143.1	156.1	3.11579e-05	0.473461	Down
Q8BVU5	Nudt9	ADP-ribose pyrophosphatase, mitochondrial OS=Mus musculus OX=10090 GN=Nudt9 PE=1 SV=1	84.5	60.5	71	167.1	173.7	114.5	0.0162254	0.474412	Down
Q3US41	Esrp1	Epithelial splicing regulatory protein 1 OS=Mus musculus OX=10090 GN=Esrp1 PE=1 SV=2	64.8	68.8	72.1	134.4	134.2	164.8	0.00186311	0.474619	Down
Q9D7S9	Chmp5	Charged multivesicular body protein 5 OS=Mus musculus OX=10090 GN=Chmp5 PE=1 SV=1	93.5	70.5	76.7	176.9	192	135.4	0.00857748	0.477295	Down
P11214	Plat	Tissue-type plasminogen activator OS=Mus musculus OX=10090 GN=Plat PE=1 SV=3	65.5	63.3	64.8	137.3	140.5	124.6	0.000142485	0.481113	Down
Q9R1Q9	Atp6ap1	V-type proton ATPase subunit S1 OS=Mus musculus OX=10090 GN=Atp6ap1 PE=1 SV=1	80.7	72.8	78.3	167.9	168.9	141.9	0.000843019	0.484228	Down
D3YZP9	Ccdc6	Coiled-coil domain-containing protein 6 OS=Mus musculus OX=10090 GN=Ccdc6 PE=1 SV=1	83.9	68.2	77.4	156.8	197.1	116.1	0.0281685	0.488298	Down
O35887	Calu	Calumenin OS=Mus musculus OX=10090 GN=Calu PE=1 SV=1	75.3	65.4	74.6	145.8	189.4	102.2	0.0433425	0.492227	Down
Q61249	Igbp1	Immunoglobulin-binding protein 1 OS=Mus musculus OX=10090 GN=Igbp1 PE=1 SV=1	92.9	62	75.4	160	178.5	126.7	0.0112542	0.495056	Down
O09172	Gclm	Glutamate--cysteine ligase regulatory subunit OS=Mus musculus OX=10090 GN=Gclm PE=1 SV=1	82.7	66.7	78.2	156.2	176.6	124.1	0.00880539	0.49814	Down
Q8BMJ3	Eif1ax	Eukaryotic translation initiation factor 1A, X-chromosomal OS=Mus musculus OX=10090 GN=Eif1ax PE=2 SV=3	84.2	72.6	80	165.4	183.5	122.8	0.0128821	0.502014	Down
Q6ZWY8	Tmsb10	Thymosin beta-10 OS=Mus musculus OX=10090 GN=Tmsb10 PE=1 SV=3	74.6	74	82.7	177.1	139.7	140	0.00411682	0.506349	Down
Q9Z0S9	Rabac1	Prenylated Rab acceptor protein 1 OS=Mus musculus OX=10090 GN=Rabac1 PE=1 SV=1	69.5	70.4	99.9	191.1	165.5	115	0.03433	0.508482	Down
Q810A3	Ttc9c	Tetratricopeptide repeat protein 9C OS=Mus musculus OX=10090 GN=Ttc9c PE=1 SV=1	78.2	68.5	76.9	132.8	191.7	112.9	0.0404259	0.511203	Down
P68033	Actc1	Actin, alpha cardiac muscle 1 OS=Mus musculus OX=10090 GN=Actc1 PE=1 SV=1	96.1	67.1	76.5	165.4	176.5	126.3	0.0120334	0.511961	Down
Q9DBC0	Selenoo	Protein adenylyltransferase SelO, mitochondrial OS=Mus musculus OX=10090 GN=Selenoo PE=1 SV=4	74.6	85.3	76.3	136.1	173.7	146.1	0.00334777	0.518096	Down
Q5XFR0	Pabpn1l	Embryonic polyadenylate-binding protein 2 OS=Mus musculus OX=10090 GN=Pabpn1l PE=2 SV=1	81	71.5	77.3	139.9	181.8	118.3	0.0205072	0.522273	Down
Q9CWE6	Ooep	Oocyte-expressed protein homolog OS=Mus musculus OX=10090 GN=Ooep PE=1 SV=1	86.9	74.5	76.7	151.3	188.4	116.1	0.0267878	0.522378	Down
P00536	Mos	Proto-oncogene serine/threonine-protein kinase mos OS=Mus musculus OX=10090 GN=Mos PE=2 SV=3	57.8	72.7	67.1	125	126.1	126.9	0.000163073	0.522751	Down
P10761	Zp3	Zona pellucida sperm-binding protein 3 OS=Mus musculus OX=10090 GN=Zp3 PE=1 SV=4	77.2	74	71.5	139	180.1	106.7	0.0336028	0.523016	Down
P62960	Ybx1	Y-box-binding protein 1 OS=Mus musculus OX=10090 GN=Ybx1 PE=1 SV=3	64.8	71.6	80.2	126.8	179.8	105.6	0.0442794	0.525473	Down
Q61595	Ktn1	Kinectin OS=Mus musculus OX=10090 GN=Ktn1 PE=1 SV=1	84.2	68.5	85.5	153.2	180	119.1	0.0180214	0.526642	Down
Q61584	Fxr1	Fragile X mental retardation syndrome-related protein 1 OS=Mus musculus OX=10090 GN=Fxr1 PE=1 SV=2	82	77	74.9	153.7	151.1	136.9	0.000250653	0.529545	Down
Q91YN1	Fam118a	Protein FAM118A OS=Mus musculus OX=10090 GN=Fam118a PE=1 SV=1	70.4	78.2	72.2	172.9	116	127.2	0.0207106	0.530642	Down
Q9CYA0	Creld2	Protein disulfide isomerase Creld2 OS=Mus musculus OX=10090 GN=Creld2 PE=1 SV=1	94.1	73.7	71.9	184.5	155.7	109.8	0.0375525	0.532667	Down
Q99K01	Pdxdc1	Pyridoxal-dependent decarboxylase domain-containing protein 1 OS=Mus musculus OX=10090 GN=Pdxdc1 PE=1 SV=2	87.4	69.6	76.3	147.8	180.1	107	0.0367243	0.536445	Down
Q9JJ11	Tacc3	Transforming acidic coiled-coil-containing protein 3 OS=Mus musculus OX=10090 GN=Tacc3 PE=1 SV=1	76.4	71.4	83.3	153.4	145.8	130.1	0.00100292	0.538318	Down
Q9Z1Z0	Uso1	General vesicular transport factor p115 OS=Mus musculus OX=10090 GN=Uso1 PE=1 SV=2	76.9	78.3	79.1	152.1	179.3	103.4	0.0395877	0.538868	Down
Q6P902	Txndc2	Thioredoxin domain-containing protein 2 OS=Mus musculus OX=10090 GN=Txndc2 PE=1 SV=1	82.2	70.3	81.9	128.9	187.7	114.7	0.0444274	0.543473	Down
B1AXD8	Akirin2	Akirin-2 OS=Mus musculus OX=10090 GN=Akirin2 PE=1 SV=1	80.1	70.2	71.8	139.3	170.3	97.1	0.045431	0.546103	Down
Q9CXU0	Med10	Mediator of RNA polymerase II transcription subunit 10 OS=Mus musculus OX=10090 GN=Med10 PE=1 SV=1	70.4	89.3	78.5	159.6	141.9	131.1	0.00286816	0.550624	Down
O35684	Serpini1	Neuroserpin OS=Mus musculus OX=10090 GN=Serpini1 PE=1 SV=1	79.5	75.8	69.8	119.3	141.5	146.9	0.00239714	0.552122	Down
Q9CR41	Hypk	Huntingtin-interacting protein K OS=Mus musculus OX=10090 GN=Hypk PE=1 SV=2	79.6	79	88.8	154.4	165	123.9	0.00682327	0.558087	Down
Q07105	Gdf9	Growth/differentiation factor 9 OS=Mus musculus OX=10090 GN=Gdf9 PE=2 SV=2	74.8	79.2	74	139.3	140.7	127.7	0.000172474	0.559235	Down
Q61990	Pcbp2	Poly(rC)-binding protein 2 OS=Mus musculus OX=10090 GN=Pcbp2 PE=1 SV=1	88.3	73.6	75.5	157.3	148.9	118.2	0.00810499	0.559378	Down
Q6PFX8	Rimkla	N-acetylaspartylglutamate synthase A OS=Mus musculus OX=10090 GN=Rimkla PE=1 SV=1	70.7	80.3	89.6	157.7	164.3	107	0.0293273	0.560839	Down
Q9CPN8	Igf2bp3	Insulin-like growth factor 2 mRNA-binding protein 3 OS=Mus musculus OX=10090 GN=Igf2bp3 PE=1 SV=1	84.4	76.5	82.6	151.5	166.1	115.5	0.0142478	0.562226	Down
Q05A80	Caprin2	Caprin-2 OS=Mus musculus OX=10090 GN=Caprin2 PE=1 SV=1	75.4	79.3	70	121.6	122.9	155.1	0.00666613	0.562312	Down
Q8VD46	Asz1	Ankyrin repeat, SAM and basic leucine zipper domain-containing protein 1 OS=Mus musculus OX=10090 GN=Asz1 PE=1 SV=2	75	82.8	81	131.9	156.2	134	0.00167271	0.565743	Down
P97379	G3bp2	Ras GTPase-activating protein-binding protein 2 OS=Mus musculus OX=10090 GN=G3bp2 PE=1 SV=2	87.4	79.8	81.9	155.5	154.4	130.4	0.00169043	0.565751	Down
Q3UTA9	Eif4e1b	Eukaryotic translation initiation factor 4E type 1B OS=Mus musculus OX=10090 GN=Eif4e1b PE=2 SV=1	76	78.9	78.2	123.9	164.6	116	0.0193007	0.576267	Down
P97478	Coq7	5-demethoxyubiquinone hydroxylase, mitochondrial OS=Mus musculus OX=10090 GN=Coq7 PE=1 SV=3	67.2	76.8	93.3	139.1	156.3	115.9	0.0142329	0.576951	Down
Q61334	Bcap29	B-cell receptor-associated protein 29 OS=Mus musculus OX=10090 GN=Bcap29 PE=1 SV=1	73.2	67.3	98	145.3	152.3	113.8	0.0189179	0.579728	Down
P53798	Fdft1	Squalene synthase OS=Mus musculus OX=10090 GN=Fdft1 PE=1 SV=2	71.7	87.5	77.3	120.7	133.7	151.1	0.00479263	0.583231	Down
Q922F4	Tubb6	Tubulin beta-6 chain OS=Mus musculus OX=10090 GN=Tubb6 PE=1 SV=1	94.5	79	78.2	149.1	165.9	112.9	0.0236542	0.588222	Down
Q569Z6	Thrap3	Thyroid hormone receptor-associated protein 3 OS=Mus musculus OX=10090 GN=Thrap3 PE=1 SV=1	75.6	82.7	66.9	143.5	103.9	132.8	0.0151606	0.59232	Down
Q149F3	Gspt2	Eukaryotic peptide chain release factor GTP-binding subunit ERF3B OS=Mus musculus OX=10090 GN=Gspt2 PE=1 SV=1	89.6	79	81.9	145.8	157.9	116.6	0.011067	0.596003	Down
Q8BH47	Sec22a	Vesicle-trafficking protein SEC22a OS=Mus musculus OX=10090 GN=Sec22a PE=2 SV=1	94.1	81.5	75.9	126.7	163.4	129.6	0.012358	0.599238	Down
Q9D7P6	Iscu	Iron-sulfur cluster assembly enzyme ISCU, mitochondrial OS=Mus musculus OX=10090 GN=Iscu PE=1 SV=1	91.8	75.3	84.1	140.4	169.1	108.9	0.0365103	0.600382	Down
Q61081	Cdc37	Hsp90 co-chaperone Cdc37 OS=Mus musculus OX=10090 GN=Cdc37 PE=1 SV=1	82.7	81.7	78.5	133	153.4	117.6	0.00678603	0.601238	Down
Q99KN9	Clint1	Clathrin interactor 1 OS=Mus musculus OX=10090 GN=Clint1 PE=1 SV=2	81.3	74.1	85.6	132.1	165.3	103.2	0.0434711	0.601598	Down
P56390	Cks2	Cyclin-dependent kinases regulatory subunit 2 OS=Mus musculus OX=10090 GN=Cks2 PE=1 SV=1	78.5	73.3	88.4	142.3	151.4	104.4	0.0249998	0.603366	Down
P63158	Hmgb1	High mobility group protein B1 OS=Mus musculus OX=10090 GN=Hmgb1 PE=1 SV=2	86	77.4	82.8	142.9	148.1	115.4	0.00693578	0.605807	Down
Q9CXW3	Cacybp	Calcyclin-binding protein OS=Mus musculus OX=10090 GN=Cacybp PE=1 SV=1	68.1	77.9	67.2	111.7	118.1	121.8	0.000519912	0.606371	Down
Q4VAA2	Cdv3	Protein CDV3 OS=Mus musculus OX=10090 GN=Cdv3 PE=1 SV=2	84.2	68.6	85.9	141.4	146.2	105.9	0.0203754	0.606607	Down
Q61043	Nin	Ninein OS=Mus musculus OX=10090 GN=Nin PE=1 SV=4	80.1	71.8	87.7	144.4	126.1	124.4	0.00277617	0.606736	Down
Q9R1T2	Sae1	SUMO-activating enzyme subunit 1 OS=Mus musculus OX=10090 GN=Sae1 PE=1 SV=1	94	81.3	82.3	151.2	147.2	125.9	0.00328166	0.607118	Down
O88487	Dync1i2	Cytoplasmic dynein 1 intermediate chain 2 OS=Mus musculus OX=10090 GN=Dync1i2 PE=1 SV=1	94.9	75.3	84.8	147.9	149.2	117.5	0.0107588	0.615051	Down
Q8N7N5	Dcaf8	DDB1- and CUL4-associated factor 8 OS=Mus musculus OX=10090 GN=Dcaf8 PE=1 SV=1	79.7	80	86.1	131.8	135.5	129.9	4.51517e-05	0.618832	Down
Q9DCT8	Crip2	Cysteine-rich protein 2 OS=Mus musculus OX=10090 GN=Crip2 PE=1 SV=1	83.2	80.4	81.5	145.2	142.3	106	0.0173308	0.622872	Down
Q99MD9	Nasp	Nuclear autoantigenic sperm protein OS=Mus musculus OX=10090 GN=Nasp PE=1 SV=2	99	78.2	86	148.7	163.2	110.2	0.0352827	0.623549	Down
Q8VDJ3	Hdlbp	Vigilin OS=Mus musculus OX=10090 GN=Hdlbp PE=1 SV=1	83.6	81.3	85.9	136.1	147.2	117.4	0.0047402	0.625905	Down
Q9Z0L4	Bmp15	Bone morphogenetic protein 15 OS=Mus musculus OX=10090 GN=Bmp15 PE=2 SV=1	91.3	81.8	74	112	160.7	120.7	0.0367509	0.628114	Down
Q9CQ22	Lamtor1	Ragulator complex protein LAMTOR1 OS=Mus musculus OX=10090 GN=Lamtor1 PE=1 SV=1	95.9	85.2	76.5	168.7	123.4	116.6	0.0435247	0.630291	Down
Q9ERH4	Nusap1	Nucleolar and spindle-associated protein 1 OS=Mus musculus OX=10090 GN=Nusap1 PE=1 SV=1	74.7	67.7	88.1	123.3	134.1	107.5	0.0101457	0.63168	Down
Q922Y1	Ubxn1	UBX domain-containing protein 1 OS=Mus musculus OX=10090 GN=Ubxn1 PE=1 SV=1	86.5	77.7	85.1	140.6	152.3	99.8	0.0415274	0.634836	Down
P60335	Pcbp1	Poly(rC)-binding protein 1 OS=Mus musculus OX=10090 GN=Pcbp1 PE=1 SV=1	96.8	87.2	81.4	160.9	149.1	107.1	0.0404816	0.636298	Down
Q9D823	Rpl37	60S ribosomal protein L37 OS=Mus musculus OX=10090 GN=Rpl37 PE=1 SV=3	67.4	80.4	94.9	116.7	140.4	123.4	0.0124068	0.637845	Down
P28867	Prkcd	Protein kinase C delta type OS=Mus musculus OX=10090 GN=Prkcd PE=1 SV=3	85.8	89.1	77.8	130.1	139.4	125.8	0.000813181	0.639261	Down
Q8BZM0	Klhl12	Kelch-like protein 12 OS=Mus musculus OX=10090 GN=Klhl12 PE=2 SV=1	92	76.6	89.4	129.3	141.2	132.9	0.00121384	0.639564	Down
P07901	Hsp90aa1	Heat shock protein HSP 90-alpha OS=Mus musculus OX=10090 GN=Hsp90aa1 PE=1 SV=4	80.1	85.4	76.9	127.5	125.9	122.9	9.33208e-05	0.644167	Down
P62331	Arf6	ADP-ribosylation factor 6 OS=Mus musculus OX=10090 GN=Arf6 PE=1 SV=2	66.1	78.5	102.5	123.1	127.9	131.5	0.0146259	0.646013	Down
Q9R061	Nubp2	Cytosolic Fe-S cluster assembly factor NUBP2 OS=Mus musculus OX=10090 GN=Nubp2 PE=1 SV=1	104.6	65.1	77.8	122.8	140.6	118.8	0.0287662	0.647567	Down
Q7TQH0	Atxn2l	Ataxin-2-like protein OS=Mus musculus OX=10090 GN=Atxn2l PE=1 SV=1	84.4	76.1	85.2	136.6	143.3	95.5	0.046867	0.654502	Down
O35857	Timm44	Mitochondrial import inner membrane translocase subunit TIM44 OS=Mus musculus OX=10090 GN=Timm44 PE=1 SV=2	89.4	81.6	88	124.5	149.7	120.8	0.00848027	0.655696	Down
O54946	Dnajb6	DnaJ homolog subfamily B member 6 OS=Mus musculus OX=10090 GN=Dnajb6 PE=1 SV=4	84.2	80.1	86.9	138.6	128.5	116	0.00299368	0.655703	Down
Q8R0P4	Aamdc	Mth938 domain-containing protein OS=Mus musculus OX=10090 GN=Aamdc PE=1 SV=1	89.3	73.7	82.6	123.7	132.2	118	0.00220417	0.65686	Down
Q9Z108	Stau1	Double-stranded RNA-binding protein Staufen homolog 1 OS=Mus musculus OX=10090 GN=Stau1 PE=1 SV=1	77	106	87.4	152.3	123.5	135.1	0.0170891	0.658068	Down
Q9D1C1	Ube2c	Ubiquitin-conjugating enzyme E2 C OS=Mus musculus OX=10090 GN=Ube2c PE=1 SV=1	88	93.1	91.6	127.4	166.1	119.8	0.0313402	0.659811	Down
P46460	Nsf	Vesicle-fusing ATPase OS=Mus musculus OX=10090 GN=Nsf PE=1 SV=2	91	85.4	83.9	130.9	146.2	116.3	0.00756565	0.661668	Down
Q8C0L9	Gpcpd1	Glycerophosphocholine phosphodiesterase GPCPD1 OS=Mus musculus OX=10090 GN=Gpcpd1 PE=1 SV=1	85.2	96	75.4	136.4	129.1	121.7	0.00398524	0.662707	Down
Q9WVR4	Fxr2	Fragile X mental retardation syndrome-related protein 2 OS=Mus musculus OX=10090 GN=Fxr2 PE=1 SV=1	95.9	82.3	85	124.2	157.6	114.8	0.0310507	0.663641	Down
Q921W0	Chmp1a	Charged multivesicular body protein 1a OS=Mus musculus OX=10090 GN=Chmp1a PE=1 SV=1	88.1	74.2	90	122.5	142	114.8	0.0112094	0.665173	Down
Q8VE88	Fam114a2	Protein FAM114A2 OS=Mus musculus OX=10090 GN=Fam114a2 PE=1 SV=2	95.6	82.4	82.5	135.9	147.5	106.6	0.028912	0.667949	Down
Q8BP27	Sfr1	Swi5-dependent recombination DNA repair protein 1 homolog OS=Mus musculus OX=10090 GN=Sfr1 PE=1 SV=2	97	88.6	89.8	138.2	145.4	128.4	0.00122881	0.668447	Down
Q91WE4		UPF0729 protein C18orf32 homolog OS=Mus musculus OX=10090 PE=3 SV=1	94	84.1	84.5	120	140.3	132.4	0.00299417	0.668704	Down
P99024	Tubb5	Tubulin beta-5 chain OS=Mus musculus OX=10090 GN=Tubb5 PE=1 SV=1	89	91.5	81.9	128.2	151.6	112.1	0.0217472	0.669559	Down
P56812	Pdcd5	Programmed cell death protein 5 OS=Mus musculus OX=10090 GN=Pdcd5 PE=1 SV=3	91.3	88.5	86.7	139.6	154.1	103.4	0.0451825	0.671116	Down
P18653	Rps6ka1	Ribosomal protein S6 kinase alpha-1 OS=Mus musculus OX=10090 GN=Rps6ka1 PE=1 SV=1	79.5	91	81.7	115.4	133.3	124.9	0.00294514	0.675054	Down
Q9D924	Isca1	Iron-sulfur cluster assembly 1 homolog, mitochondrial OS=Mus musculus OX=10090 GN=Isca1 PE=2 SV=1	92	88.5	86.8	136.9	137.2	121.5	0.0013808	0.675683	Down
Q8R050	Gspt1	Eukaryotic peptide chain release factor GTP-binding subunit ERF3A OS=Mus musculus OX=10090 GN=Gspt1 PE=1 SV=2	81.8	84.7	85.3	135.6	139.8	96.6	0.043931	0.676882	Down
Q9Z179	Shcbp1	SHC SH2 domain-binding protein 1 OS=Mus musculus OX=10090 GN=Shcbp1 PE=1 SV=1	86.3	90.2	89.9	129.1	151	113.1	0.0187313	0.677518	Down
Q60698	Ski	Ski oncogene OS=Mus musculus OX=10090 GN=Ski PE=1 SV=2	92	90.5	93	136	145.5	125	0.00185565	0.677737	Down
Q9WV32	Arpc1b	Actin-related protein 2/3 complex subunit 1B OS=Mus musculus OX=10090 GN=Arpc1b PE=1 SV=4	86.6	75.4	89.8	121.3	118.3	131	0.00242066	0.679439	Down
P62254	Ube2g1	Ubiquitin-conjugating enzyme E2 G1 OS=Mus musculus OX=10090 GN=Ube2g1 PE=1 SV=3	95.4	87	88.4	127.2	160.3	110.9	0.0449669	0.679719	Down
Q3U5C8	Arhgef16	Rho guanine nucleotide exchange factor 16 OS=Mus musculus OX=10090 GN=Arhgef16 PE=1 SV=3	91.9	77.2	73.3	118	123.5	114.3	0.00379747	0.681282	Down
Q91Z31	Ptbp2	Polypyrimidine tract-binding protein 2 OS=Mus musculus OX=10090 GN=Ptbp2 PE=1 SV=2	87.2	90.2	90.4	126.1	146.7	120	0.00690306	0.681772	Down
Q9CRA5	Golph3	Golgi phosphoprotein 3 OS=Mus musculus OX=10090 GN=Golph3 PE=1 SV=1	85.7	77.9	91.6	122.8	129.5	121.9	0.00102408	0.681988	Down
Q63932	Map2k2	Dual specificity mitogen-activated protein kinase kinase 2 OS=Mus musculus OX=10090 GN=Map2k2 PE=1 SV=2	99.6	82.4	94.6	127.7	162.9	114.9	0.0477936	0.682121	Down
Q9D1Q6	Erp44	Endoplasmic reticulum resident protein 44 OS=Mus musculus OX=10090 GN=Erp44 PE=1 SV=1	87.4	80.3	88.1	114.1	130.5	129.3	0.00251861	0.68414	Down
P51807	Dynlt1	Dynein light chain Tctex-type 1 OS=Mus musculus OX=10090 GN=Dynlt1 PE=1 SV=1	84.5	80.5	80.4	124	96.2	137.9	0.0381744	0.685283	Down
Q8BY71	Hat1	Histone acetyltransferase type B catalytic subunit OS=Mus musculus OX=10090 GN=Hat1 PE=1 SV=1	92.7	89.1	82.8	124.6	142.5	118.7	0.00636514	0.685848	Down
Q9QXY6	Ehd3	EH domain-containing protein 3 OS=Mus musculus OX=10090 GN=Ehd3 PE=1 SV=2	75.5	78.8	85.9	103.5	139.6	106.7	0.0376499	0.686678	Down
O88643	Pak1	Serine/threonine-protein kinase PAK 1 OS=Mus musculus OX=10090 GN=Pak1 PE=1 SV=1	98.1	88.2	88.6	136.1	142.3	121.3	0.00406197	0.687766	Down
Q80Y14	Glrx5	Glutaredoxin-related protein 5, mitochondrial OS=Mus musculus OX=10090 GN=Glrx5 PE=1 SV=2	98.1	83.9	80.5	138.1	123.9	119.6	0.00692152	0.687893	Down
P28740	Kif2a	Kinesin-like protein KIF2A OS=Mus musculus OX=10090 GN=Kif2a PE=1 SV=2	94.8	88	82.7	125.3	135.5	124.5	0.00131224	0.689073	Down
Q8K268	Abcf3	ATP-binding cassette sub-family F member 3 OS=Mus musculus OX=10090 GN=Abcf3 PE=1 SV=1	91.5	88.8	89.2	127.9	142.6	119.8	0.00391399	0.690494	Down
Q8BH74	Nup107	Nuclear pore complex protein Nup107 OS=Mus musculus OX=10090 GN=Nup107 PE=1 SV=1	86.7	90.1	84.8	118.8	136.5	122.7	0.00226078	0.692063	Down
P52431	Pold1	DNA polymerase delta catalytic subunit OS=Mus musculus OX=10090 GN=Pold1 PE=1 SV=2	86.6	83.5	88.7	123.2	147.4	103.3	0.0404144	0.692164	Down
Q7TPX8	Oog2	Oogenesin-2 OS=Mus musculus OX=10090 GN=Oog2 PE=2 SV=1	79.8	87.5	92	108.8	135.3	130.1	0.0123955	0.692945	Down
P10126	Eef1a1	Elongation factor 1-alpha 1 OS=Mus musculus OX=10090 GN=Eef1a1 PE=1 SV=3	95.3	81.2	88.7	130.6	139.2	112.7	0.0113245	0.693333	Down
Q60899	Elavl2	ELAV-like protein 2 OS=Mus musculus OX=10090 GN=Elavl2 PE=1 SV=1	81	83.2	86.4	120.7	107	133.7	0.00934212	0.693414	Down
Q99MV1	Tdrd1	Tudor domain-containing protein 1 OS=Mus musculus OX=10090 GN=Tdrd1 PE=1 SV=2	87.9	85.6	90.2	117.1	141.4	121.7	0.00683889	0.693582	Down
Q9CYZ2	Tpd52l2	Tumor protein D54 OS=Mus musculus OX=10090 GN=Tpd52l2 PE=1 SV=1	91.4	86.4	88	129.2	136.1	116.2	0.00304452	0.696723	Down
Q9R1M5	Nlrp5	NACHT, LRR and PYD domains-containing protein 5 OS=Mus musculus OX=10090 GN=Nlrp5 PE=1 SV=2	82.9	94.4	87.3	127.4	140.5	111	0.0141923	0.698337	Down
Q8CIN4	Pak2	Serine/threonine-protein kinase PAK 2 OS=Mus musculus OX=10090 GN=Pak2 PE=1 SV=1	85.8	80.4	87.5	136.9	115.8	110.2	0.0123478	0.699091	Down
Q8BPA8	Dpcd	Protein DPCD OS=Mus musculus OX=10090 GN=Dpcd PE=1 SV=1	87.1	82.5	84.5	123.9	134.6	104.5	0.0151684	0.7	Down
Q8BWY9	Cip2a	Protein CIP2A OS=Mus musculus OX=10090 GN=Cip2a PE=1 SV=3	93.5	81.2	91.8	127.4	130.8	120	0.00173342	0.704654	Down
Q99LC5	Etfa	Electron transfer flavoprotein subunit alpha, mitochondrial OS=Mus musculus OX=10090 GN=Etfa PE=1 SV=2	93.7	81.8	87.8	133.4	120.7	117.5	0.00372183	0.708558	Down
Q8R1K1	Ubac2	Ubiquitin-associated domain-containing protein 2 OS=Mus musculus OX=10090 GN=Ubac2 PE=1 SV=1	99.1	79.6	97.8	141.7	141.4	107	0.0447825	0.708793	Down
Q9DCL9	Paics	Multifunctional protein ADE2 OS=Mus musculus OX=10090 GN=Paics PE=1 SV=4	83.9	92.8	83.3	119.6	140.6	106	0.0281927	0.709995	Down
Q8CFV9	Rfk	Riboflavin kinase OS=Mus musculus OX=10090 GN=Rfk PE=1 SV=2	100.4	86.6	92.2	123.8	141.1	127.8	0.00455612	0.710975	Down
Q99PI5	Lpin2	Phosphatidate phosphatase LPIN2 OS=Mus musculus OX=10090 GN=Lpin2 PE=1 SV=2	95	90.5	86.4	130.8	136.5	114.1	0.00701206	0.7129	Down
Q9Z1F9	Uba2	SUMO-activating enzyme subunit 2 OS=Mus musculus OX=10090 GN=Uba2 PE=1 SV=1	94.7	87.8	84.6	121.2	132.7	120.7	0.00189396	0.713027	Down
Q9CZW5	Tomm70	Mitochondrial import receptor subunit TOM70 OS=Mus musculus OX=10090 GN=Tomm70 PE=1 SV=2	98.2	89.1	90.5	137.5	135.9	116.1	0.00747012	0.713222	Down
P54823	Ddx6	Probable ATP-dependent RNA helicase DDX6 OS=Mus musculus OX=10090 GN=Ddx6 PE=1 SV=1	83.3	84.8	81.8	108.5	123.3	118.4	0.001663	0.713592	Down
Q99LM2	Cdk5rap3	CDK5 regulatory subunit-associated protein 3 OS=Mus musculus OX=10090 GN=Cdk5rap3 PE=1 SV=1	95.4	79.1	92.6	130.6	135.2	107.6	0.0232598	0.715319	Down
Q99K43	Prc1	Protein regulator of cytokinesis 1 OS=Mus musculus OX=10090 GN=Prc1 PE=1 SV=2	97.3	83.9	95.4	144.5	125.5	115.1	0.0194576	0.718255	Down
Q9CZ04	Cops7a	COP9 signalosome complex subunit 7a OS=Mus musculus OX=10090 GN=Cops7a PE=1 SV=2	88.5	93.2	84.7	130.9	126.9	112.1	0.0051798	0.720195	Down
P00520	Abl1	Tyrosine-protein kinase ABL1 OS=Mus musculus OX=10090 GN=Abl1 PE=1 SV=3	97.7	86.1	91.8	107.7	149.8	124.1	0.0497212	0.722222	Down
Q91WS7	Depdc7	DEP domain-containing protein 7 OS=Mus musculus OX=10090 GN=Depdc7 PE=2 SV=1	99.4	98.1	85.8	125.3	147.8	118.6	0.0213294	0.723258	Down
P32067	Ssb	Lupus La protein homolog OS=Mus musculus OX=10090 GN=Ssb PE=1 SV=1	94.6	93.2	91.1	124	146.3	115.3	0.018625	0.723288	Down
P29341	Pabpc1	Polyadenylate-binding protein 1 OS=Mus musculus OX=10090 GN=Pabpc1 PE=1 SV=2	87.6	92.8	92.8	131.5	128.5	116.5	0.00215954	0.725631	Down
Q8N9S3	Ahsa2	Activator of 90 kDa heat shock protein ATPase homolog 2 OS=Mus musculus OX=10090 GN=Ahsa2 PE=1 SV=2	84.9	88.9	86	120.6	129.2	108.1	0.00634124	0.725901	Down
Q9CQN1	Trap1	Heat shock protein 75 kDa, mitochondrial OS=Mus musculus OX=10090 GN=Trap1 PE=1 SV=1	89.1	90.9	89.1	122.4	126.7	121.4	4.07491e-05	0.726316	Down
Q8VCH8	Ubxn4	UBX domain-containing protein 4 OS=Mus musculus OX=10090 GN=Ubxn4 PE=1 SV=1	87.2	84.3	92.2	117.7	129.5	115.4	0.00261937	0.727248	Down
Q6A0A2	Larp4b	La-related protein 4B OS=Mus musculus OX=10090 GN=Larp4b PE=1 SV=2	96.2	93.3	87.5	124.1	132.6	123.3	0.000940111	0.728947	Down
Q9D258	Acbd7	Acyl-CoA-binding domain-containing protein 7 OS=Mus musculus OX=10090 GN=Acbd7 PE=3 SV=2	99.1	95.9	91.7	129.9	143.3	120	0.00742804	0.729145	Down
Q61152	Ptpn18	Tyrosine-protein phosphatase non-receptor type 18 OS=Mus musculus OX=10090 GN=Ptpn18 PE=1 SV=1	87.3	90.3	96.4	120.8	132.1	122.1	0.00165317	0.730667	Down
Q80UJ7	Rab3gap1	Rab3 GTPase-activating protein catalytic subunit OS=Mus musculus OX=10090 GN=Rab3gap1 PE=1 SV=4	88	88.1	87.1	115.7	140.7	103.4	0.0426829	0.731518	Down
P12970	Rpl7a	60S ribosomal protein L7a OS=Mus musculus OX=10090 GN=Rpl7a PE=1 SV=2	85.4	90.9	88.1	122.8	133.8	103.6	0.0235536	0.734037	Down
Q8R080	Gtse1	G2 and S phase-expressed protein 1 OS=Mus musculus OX=10090 GN=Gtse1 PE=1 SV=2	90.8	93.9	101.4	130	127.9	131.5	0.000485226	0.73472	Down
P52503	Ndufs6	NADH dehydrogenase [ubiquinone] iron-sulfur protein 6, mitochondrial OS=Mus musculus OX=10090 GN=Ndufs6 PE=1 SV=2	95.6	95.5	85.2	131.1	121.7	122.3	0.00200992	0.736604	Down
Q9D1P4	Chordc1	Cysteine and histidine-rich domain-containing protein 1 OS=Mus musculus OX=10090 GN=Chordc1 PE=1 SV=1	85.9	82.5	87.5	113	112.9	120.5	0.000493264	0.738741	Down
P26043	Rdx	Radixin OS=Mus musculus OX=10090 GN=Rdx PE=1 SV=3	90.8	87.2	89.5	119.9	135.9	106.2	0.0219048	0.73895	Down
P28659	Celf1	CUGBP Elav-like family member 1 OS=Mus musculus OX=10090 GN=Celf1 PE=1 SV=2	83.2	90.4	83.4	117.2	98.4	131.6	0.0385054	0.740207	Down
Q9JIF7	Copb1	Coatomer subunit beta OS=Mus musculus OX=10090 GN=Copb1 PE=1 SV=1	86.5	93.3	89.8	117.4	137.6	109.1	0.0222419	0.740456	Down
Q8K1E0	Stx5	Syntaxin-5 OS=Mus musculus OX=10090 GN=Stx5 PE=1 SV=3	83.4	100.1	84.3	118.8	120.1	122.7	0.00486195	0.740597	Down
P54923	Adprh	[Protein ADP-ribosylarginine] hydrolase OS=Mus musculus OX=10090 GN=Adprh PE=1 SV=1	109.9	83.2	88.3	125	140.1	114.2	0.0424796	0.741893	Down
Q8BFX3	Kctd3	BTB/POZ domain-containing protein KCTD3 OS=Mus musculus OX=10090 GN=Kctd3 PE=1 SV=1	92.7	83.1	91.4	110.8	136.1	112	0.0252474	0.744497	Down
P23116	Eif3a	Eukaryotic translation initiation factor 3 subunit A OS=Mus musculus OX=10090 GN=Eif3a PE=1 SV=5	90.8	94.8	90.8	118.4	135.8	115.2	0.00902595	0.74824	Down
P62196	Psmc5	26S proteasome regulatory subunit 8 OS=Mus musculus OX=10090 GN=Psmc5 PE=1 SV=1	95.2	84.7	89.2	123.6	127.7	107.5	0.0121604	0.75	Down
Q8BRF7	Scfd1	Sec1 family domain-containing protein 1 OS=Mus musculus OX=10090 GN=Scfd1 PE=1 SV=1	95.4	91.4	93.7	132.1	127.4	113.2	0.0060847	0.752616	Down
P63325	Rps10	40S ribosomal protein S10 OS=Mus musculus OX=10090 GN=Rps10 PE=1 SV=1	84.8	91	86.2	120.7	117.5	108.5	0.00234444	0.755697	Down
Q8K212	Pacs1	Phosphofurin acidic cluster sorting protein 1 OS=Mus musculus OX=10090 GN=Pacs1 PE=1 SV=2	84.3	96.2	90.9	123.1	133	102.2	0.0405971	0.757466	Down
Q91Y86	Mapk8	Mitogen-activated protein kinase 8 OS=Mus musculus OX=10090 GN=Mapk8 PE=1 SV=1	89.8	86.6	92.1	115.8	126.4	112	0.00340556	0.758046	Down
P54775	Psmc4	26S proteasome regulatory subunit 6B OS=Mus musculus OX=10090 GN=Psmc4 PE=1 SV=2	96.4	88.4	86.8	124.5	127.6	105.7	0.0182664	0.759083	Down
P52482	Ube2e1	Ubiquitin-conjugating enzyme E2 E1 OS=Mus musculus OX=10090 GN=Ube2e1 PE=1 SV=1	89	82.6	96.3	117.1	129.8	105.6	0.0246467	0.76	Down
Q9EQS3	Mycbp	c-Myc-binding protein OS=Mus musculus OX=10090 GN=Mycbp PE=1 SV=5	89.9	90.2	91.1	123.6	117.9	115.3	0.000324523	0.76009	Down
Q9CR86	Carhsp1	Calcium-regulated heat stable protein 1 OS=Mus musculus OX=10090 GN=Carhsp1 PE=1 SV=1	106.2	89.3	90.3	129.7	134.1	112	0.026037	0.760511	Down
Q6PDI5	Ecpas	Proteasome adapter and scaffold protein ECM29 OS=Mus musculus OX=10090 GN=Ecpas PE=1 SV=3	91.6	93.4	91.3	114.1	134.2	114.3	0.0127046	0.761997	Down
Q60870	Reep5	Receptor expression-enhancing protein 5 OS=Mus musculus OX=10090 GN=Reep5 PE=1 SV=1	91.3	95.5	98.9	132.1	122.5	119.5	0.00256428	0.7637	Down
P59242	Cgn	Cingulin OS=Mus musculus OX=10090 GN=Cgn PE=1 SV=1	102.1	87.3	91.3	125.8	127.3	114.2	0.00886077	0.764225	Down
Q62417	Sorbs1	Sorbin and SH3 domain-containing protein 1 OS=Mus musculus OX=10090 GN=Sorbs1 PE=1 SV=2	97.9	94.6	96.4	123.7	142.3	112	0.028648	0.764286	Down
P84099	Rpl19	60S ribosomal protein L19 OS=Mus musculus OX=10090 GN=Rpl19 PE=1 SV=1	80.5	94.8	100.8	116	127.9	117	0.0165833	0.765032	Down
Q9Z2I9	Sucla2	Succinate--CoA ligase [ADP-forming] subunit beta, mitochondrial OS=Mus musculus OX=10090 GN=Sucla2 PE=1 SV=2	91.5	98.9	87.4	124.3	120	117.8	0.00190808	0.767191	Down
P35761	Ttk	Dual specificity protein kinase TTK OS=Mus musculus OX=10090 GN=Ttk PE=1 SV=1	102.6	97.4	83.9	123.2	121.1	125.2	0.00744554	0.768336	Down
O08585	Clta	Clathrin light chain A OS=Mus musculus OX=10090 GN=Clta PE=1 SV=2	107.7	94.4	97.6	134.5	127.5	127.2	0.00306667	0.770041	Down
O35643	Ap1b1	AP-1 complex subunit beta-1 OS=Mus musculus OX=10090 GN=Ap1b1 PE=1 SV=2	81	90.7	95.3	119.5	122.2	104.7	0.0183617	0.770785	Down
P62908	Rps3	40S ribosomal protein S3 OS=Mus musculus OX=10090 GN=Rps3 PE=1 SV=1	79.8	91.7	86.1	101.1	112.8	119.5	0.0166857	0.772645	Down
Q9Z1J3	Nfs1	Cysteine desulfurase, mitochondrial OS=Mus musculus OX=10090 GN=Nfs1 PE=1 SV=3	95.5	91.6	92.5	125.8	120.8	113.5	0.00204073	0.776451	Down
Q8BGF6	Elmod2	ELMO domain-containing protein 2 OS=Mus musculus OX=10090 GN=Elmod2 PE=1 SV=1	89.7	99.1	93.4	115.7	121.1	126.5	0.00285827	0.776769	Down
Q505K2	Fam160a1	Protein FAM160A1 OS=Mus musculus OX=10090 GN=Fam160a1 PE=1 SV=2	83.4	98.3	93.1	119.2	115.4	119.1	0.00442005	0.77693	Down
Q99LP6	Grpel1	GrpE protein homolog 1, mitochondrial OS=Mus musculus OX=10090 GN=Grpel1 PE=1 SV=1	98	86.1	92.1	123.1	126	105.7	0.0220834	0.778467	Down
P63037	Dnaja1	DnaJ homolog subfamily A member 1 OS=Mus musculus OX=10090 GN=Dnaja1 PE=1 SV=1	90.3	87.8	95.6	119.1	119.2	113	0.00110111	0.779106	Down
P27641	Xrcc5	X-ray repair cross-complementing protein 5 OS=Mus musculus OX=10090 GN=Xrcc5 PE=1 SV=4	92.7	93.5	90.1	128.3	108.9	117.4	0.0102387	0.779188	Down
Q99L45	Eif2s2	Eukaryotic translation initiation factor 2 subunit 2 OS=Mus musculus OX=10090 GN=Eif2s2 PE=1 SV=1	92.2	99.3	95.4	114.3	125.7	128.1	0.00460125	0.779408	Down
P60334	Cdo1	Cysteine dioxygenase type 1 OS=Mus musculus OX=10090 GN=Cdo1 PE=1 SV=1	87.9	92.1	84.4	118.9	106.5	113.4	0.00419473	0.780401	Down
Q60902	Eps15l1	Epidermal growth factor receptor substrate 15-like 1 OS=Mus musculus OX=10090 GN=Eps15l1 PE=1 SV=3	96.4	89.4	93	123.2	124.2	107.6	0.0114783	0.785352	Down
Q3UH66	Wnk2	Serine/threonine-protein kinase WNK2 OS=Mus musculus OX=10090 GN=Wnk2 PE=1 SV=2	91.4	97.2	90.2	115.3	124.6	115	0.00267221	0.785573	Down
Q9JJI8	Rpl38	60S ribosomal protein L38 OS=Mus musculus OX=10090 GN=Rpl38 PE=1 SV=3	84.3	108	91.2	116.7	118.8	125	0.0263441	0.786408	Down
Q921C5	Bicd2	Protein bicaudal D homolog 2 OS=Mus musculus OX=10090 GN=Bicd2 PE=1 SV=1	89.1	75.8	99.6	105.9	109.5	120.8	0.0437862	0.786734	Down
Q8BH15	Cnot10	CCR4-NOT transcription complex subunit 10 OS=Mus musculus OX=10090 GN=Cnot10 PE=1 SV=1	89.5	98.8	89.7	111.2	118.2	123.8	0.00624563	0.787089	Down
A2TJV2	Palm3	Paralemmin-3 OS=Mus musculus OX=10090 GN=Palm3 PE=1 SV=1	105.4	92.6	100.1	122.4	142	113.9	0.0426362	0.787999	Down
P14869	Rplp0	60S acidic ribosomal protein P0 OS=Mus musculus OX=10090 GN=Rplp0 PE=1 SV=3	85.5	94	87.5	102	116.3	120.5	0.0177555	0.788076	Down
E9Q5C9	Nolc1	Nucleolar and coiled-body phosphoprotein 1 OS=Mus musculus OX=10090 GN=Nolc1 PE=1 SV=1	92.8	81.8	94.9	109.3	121.6	111	0.012516	0.788242	Down
Q9CY94	Gins3	DNA replication complex GINS protein PSF3 OS=Mus musculus OX=10090 GN=Gins3 PE=2 SV=1	97.4	99.1	76.6	116.7	110.5	119	0.0335795	0.78885	Down
D3Z4I3	Rbm24	RNA-binding protein 24 OS=Mus musculus OX=10090 GN=Rbm24 PE=1 SV=1	101.7	93.6	91.3	110.6	125.1	127	0.0138823	0.790185	Down
Q8K2C7	Os9	Protein OS-9 OS=Mus musculus OX=10090 GN=Os9 PE=1 SV=2	98.7	90.9	91.9	117.4	126.9	111.7	0.00802966	0.79073	Down
P61963	Dcaf7	DDB1- and CUL4-associated factor 7 OS=Mus musculus OX=10090 GN=Dcaf7 PE=1 SV=1	93.9	89.6	93.6	120	125.3	105	0.0173443	0.791036	Down
Q9WVB3	Tle6	Transducin-like enhancer protein 6 OS=Mus musculus OX=10090 GN=Tle6 PE=1 SV=1	95.9	95	88.6	123.6	125.8	103.1	0.0326416	0.792908	Down
O08915	Aip	AH receptor-interacting protein OS=Mus musculus OX=10090 GN=Aip PE=1 SV=1	100.6	94.6	92.6	114.8	133.6	113.7	0.0228752	0.794808	Down
Q9D0F3	Lman1	Protein ERGIC-53 OS=Mus musculus OX=10090 GN=Lman1 PE=1 SV=1	101.2	99.2	92.9	122	125.7	121.3	0.000897608	0.794851	Down
Q9D0I4	Stx17	Syntaxin-17 OS=Mus musculus OX=10090 GN=Stx17 PE=1 SV=1	96.3	90.3	88.7	114.6	117.8	113.8	0.00083187	0.795205	Down
Q6ZPF4	Fmnl3	Formin-like protein 3 OS=Mus musculus OX=10090 GN=Fmnl3 PE=1 SV=2	97.3	98.2	90	105.9	128.1	122.7	0.0296629	0.800392	Down
Q8BMG7	Rab3gap2	Rab3 GTPase-activating protein non-catalytic subunit OS=Mus musculus OX=10090 GN=Rab3gap2 PE=1 SV=2	95.9	91.1	92.3	112.2	130	106.6	0.0323587	0.800745	Down
Q9D8E6	Rpl4	60S ribosomal protein L4 OS=Mus musculus OX=10090 GN=Rpl4 PE=1 SV=3	82.3	96.5	91.3	114.2	117.8	104.9	0.0169912	0.801722	Down
P25444	Rps2	40S ribosomal protein S2 OS=Mus musculus OX=10090 GN=Rps2 PE=1 SV=3	82.9	96.6	93.4	109	118.3	112.4	0.0108363	0.803356	Down
O08547	Sec22b	Vesicle-trafficking protein SEC22b OS=Mus musculus OX=10090 GN=Sec22b PE=1 SV=3	105	94.9	92.7	123.4	131	109.5	0.0318153	0.804067	Down
P18654	Rps6ka3	Ribosomal protein S6 kinase alpha-3 OS=Mus musculus OX=10090 GN=Rps6ka3 PE=1 SV=2	87.4	100	91.6	118.9	113	114.8	0.00528988	0.80473	Down
Q9EQG7	Enpp5	Ectonucleotide pyrophosphatase/phosphodiesterase family member 5 OS=Mus musculus OX=10090 GN=Enpp5 PE=1 SV=3	98.6	90.9	88	119.9	115.6	109	0.00755695	0.805515	Down
Q9CQU0	Txndc12	Thioredoxin domain-containing protein 12 OS=Mus musculus OX=10090 GN=Txndc12 PE=1 SV=1	92.1	91.6	91.9	110.9	113.6	117.6	0.000342633	0.805612	Down
Q3UEB3	Puf60	Poly(U)-binding-splicing factor PUF60 OS=Mus musculus OX=10090 GN=Puf60 PE=1 SV=2	92.7	90.1	93.2	113.1	117.3	111.8	0.0003257	0.806546	Down
Q9DB34	Chmp2a	Charged multivesicular body protein 2a OS=Mus musculus OX=10090 GN=Chmp2a PE=1 SV=1	94.5	97.7	94.7	111.4	121.6	122.5	0.00350659	0.807032	Down
Q3UJD6	Usp19	Ubiquitin carboxyl-terminal hydrolase 19 OS=Mus musculus OX=10090 GN=Usp19 PE=1 SV=1	92.2	91.5	89.4	108.7	114.9	114.7	0.000590473	0.807272	Down
Q8QZY3	Dppa3	Developmental pluripotency-associated protein 3 OS=Mus musculus OX=10090 GN=Dppa3 PE=1 SV=1	93.3	104.1	92.4	110	130.7	117.6	0.032668	0.808819	Down
Q8R3I3	Cog6	Conserved oligomeric Golgi complex subunit 6 OS=Mus musculus OX=10090 GN=Cog6 PE=1 SV=2	78.9	88.2	89.2	102.4	107.1	107.3	0.00523786	0.809028	Down
Q8R550	Sh3kbp1	SH3 domain-containing kinase-binding protein 1 OS=Mus musculus OX=10090 GN=Sh3kbp1 PE=1 SV=1	105.8	94.1	95.4	120.9	131.9	112.1	0.027233	0.809263	Down
P63073	Eif4e	Eukaryotic translation initiation factor 4E OS=Mus musculus OX=10090 GN=Eif4e PE=1 SV=1	90.5	96.3	93.2	128.3	115	102.6	0.0446716	0.809483	Down
Q8BIQ5	Cstf2	Cleavage stimulation factor subunit 2 OS=Mus musculus OX=10090 GN=Cstf2 PE=1 SV=2	92.2	90.4	97	119.4	120.3	104.7	0.0163976	0.811847	Down
P27659	Rpl3	60S ribosomal protein L3 OS=Mus musculus OX=10090 GN=Rpl3 PE=1 SV=3	86.7	97.4	94.1	114.4	109.3	118	0.00638246	0.814164	Down
Q9WUL7	Arl3	ADP-ribosylation factor-like protein 3 OS=Mus musculus OX=10090 GN=Arl3 PE=1 SV=1	101.1	92.1	94.7	120.2	119.4	113.9	0.00277494	0.814427	Down
Q71LX4	Tln2	Talin-2 OS=Mus musculus OX=10090 GN=Tln2 PE=1 SV=3	90.9	86.2	96.2	117.5	111.8	106.2	0.00891501	0.814605	Down
Q99K48	Nono	Non-POU domain-containing octamer-binding protein OS=Mus musculus OX=10090 GN=Nono PE=1 SV=3	91.5	98.1	96.6	119.4	128.2	103.7	0.0433646	0.814688	Down
P83882	Rpl36a	60S ribosomal protein L36a OS=Mus musculus OX=10090 GN=Rpl36a PE=3 SV=2	87.3	107.7	94.3	118.1	110.5	125.8	0.0433557	0.816309	Down
Q8R1B4	Eif3c	Eukaryotic translation initiation factor 3 subunit C OS=Mus musculus OX=10090 GN=Eif3c PE=1 SV=1	88.7	96.7	90.8	108.6	118.1	111.4	0.00506028	0.816918	Down
P52293	Kpna2	Importin subunit alpha-1 OS=Mus musculus OX=10090 GN=Kpna2 PE=1 SV=2	102.4	94.4	95.4	120.2	117.7	119.2	0.0011726	0.818258	Down
Q99KJ8	Dctn2	Dynactin subunit 2 OS=Mus musculus OX=10090 GN=Dctn2 PE=1 SV=3	103.7	91.2	94.1	122.6	124.5	105.9	0.0383283	0.818697	Down
Q6ZWV3	Rpl10	60S ribosomal protein L10 OS=Mus musculus OX=10090 GN=Rpl10 PE=1 SV=3	86.3	92.1	93.8	106.5	109.6	115.5	0.00472109	0.820869	Down
P60710	Actb	Actin, cytoplasmic 1 OS=Mus musculus OX=10090 GN=Actb PE=1 SV=1	101.3	89.1	94.7	121.1	116.1	110.1	0.0119974	0.820904	Down
Q07139	Ect2	Protein ECT2 OS=Mus musculus OX=10090 GN=Ect2 PE=1 SV=2	94.6	95.9	96.3	110.4	127.7	110.9	0.0221177	0.821777	Down
Q6PHN9	Rab35	Ras-related protein Rab-35 OS=Mus musculus OX=10090 GN=Rab35 PE=1 SV=1	105.9	87.4	97.4	117.9	122.4	113	0.0253487	0.822813	Down
Q61655	Ddx19a	ATP-dependent RNA helicase DDX19A OS=Mus musculus OX=10090 GN=Ddx19a PE=1 SV=2	99.6	99.8	91.7	120.2	123.7	109.8	0.0135594	0.823014	Down
Q8BZM1	Glmn	Glomulin OS=Mus musculus OX=10090 GN=Glmn PE=1 SV=1	91.2	102.2	97.2	118.2	123.2	111.6	0.0108493	0.823229	Down
P83741	Wnk1	Serine/threonine-protein kinase WNK1 OS=Mus musculus OX=10090 GN=Wnk1 PE=1 SV=2	100.7	96.9	93.7	110.5	131.7	111.5	0.0445461	0.823579	Down
Q8BG32	Psmd11	26S proteasome non-ATPase regulatory subunit 11 OS=Mus musculus OX=10090 GN=Psmd11 PE=1 SV=3	84.6	98.7	89	101.4	115.3	113.9	0.0328883	0.823654	Down
P47911	Rpl6	60S ribosomal protein L6 OS=Mus musculus OX=10090 GN=Rpl6 PE=1 SV=3	87.2	98	96.8	110.8	119.6	111.8	0.0103875	0.824079	Down
Q148V7	Relch	RAB11-binding protein RELCH OS=Mus musculus OX=10090 GN=Relch PE=1 SV=1	91.6	90.8	97.3	110.7	122.9	104.5	0.0280878	0.82727	Down
P83887	Tubg1	Tubulin gamma-1 chain OS=Mus musculus OX=10090 GN=Tubg1 PE=1 SV=1	107.1	96.4	95.9	110.7	131.1	120	0.0399939	0.827529	Down
Q9CXW4	Rpl11	60S ribosomal protein L11 OS=Mus musculus OX=10090 GN=Rpl11 PE=1 SV=4	92.6	95.1	92.2	110.3	109.8	117.4	0.00183636	0.829333	Down
Q9D2V7	Coro7	Coronin-7 OS=Mus musculus OX=10090 GN=Coro7 PE=1 SV=2	94.2	88	88.4	115.2	107.3	103.2	0.0105506	0.830826	Down
P62267	Rps23	40S ribosomal protein S23 OS=Mus musculus OX=10090 GN=Rps23 PE=1 SV=3	82.9	96	98.4	105.8	115.8	111.5	0.0296718	0.832483	Down
Q8CHG3	Gcc2	GRIP and coiled-coil domain-containing protein 2 OS=Mus musculus OX=10090 GN=Gcc2 PE=1 SV=2	99.7	92.5	90.8	110	118	111.8	0.00656458	0.832843	Down
Q9D855	Uqcrb	Cytochrome b-c1 complex subunit 7 OS=Mus musculus OX=10090 GN=Uqcrb PE=1 SV=3	108.6	107.1	101.9	91	86	87.6	0.00214389	1.2003	Up
Q9Z247	Fkbp9	Peptidyl-prolyl cis-trans isomerase FKBP9 OS=Mus musculus OX=10090 GN=Fkbp9 PE=1 SV=1	97.9	103.1	113.3	88.1	86.4	87.2	0.0182431	1.20099	Up
Q64520	Guk1	Guanylate kinase OS=Mus musculus OX=10090 GN=Guk1 PE=1 SV=2	111.5	119.5	103.9	88.5	87.6	102.7	0.0481804	1.20122	Up
Q8VCN9	Tbcc	Tubulin-specific chaperone C OS=Mus musculus OX=10090 GN=Tbcc PE=1 SV=1	114.6	103.9	107	89.1	88.9	92.9	0.0060914	1.20155	Up
Q6P9P6	Kif11	Kinesin-like protein KIF11 OS=Mus musculus OX=10090 GN=Kif11 PE=1 SV=1	110.5	118.3	103.2	83.6	100.7	92	0.0478751	1.20159	Up
Q9D6J6	Ndufv2	NADH dehydrogenase [ubiquinone] flavoprotein 2, mitochondrial OS=Mus musculus OX=10090 GN=Ndufv2 PE=1 SV=2	103.8	102.4	107	86.2	77.9	96.5	0.0341981	1.20184	Up
Q9ERR1	Ndel1	Nuclear distribution protein nudE-like 1 OS=Mus musculus OX=10090 GN=Ndel1 PE=1 SV=2	111.1	100.4	108.8	82.1	92.9	91.5	0.0188244	1.20188	Up
Q9WTN0	Ggps1	Geranylgeranyl pyrophosphate synthase OS=Mus musculus OX=10090 GN=Ggps1 PE=1 SV=1	93.7	102.1	100.8	78	77.8	90.9	0.0302798	1.20227	Up
O54916	Reps1	RalBP1-associated Eps domain-containing protein 1 OS=Mus musculus OX=10090 GN=Reps1 PE=1 SV=2	105.7	109	93.2	82.1	86.5	87.3	0.0269126	1.2032	Up
Q9CQA3	Sdhb	Succinate dehydrogenase [ubiquinone] iron-sulfur subunit, mitochondrial OS=Mus musculus OX=10090 GN=Sdhb PE=1 SV=1	101.9	113	99.4	81.8	83.3	96.1	0.0455042	1.20329	Up
Q9Z224	Mocs2	Molybdopterin synthase sulfur carrier subunit OS=Mus musculus OX=10090 GN=Mocs2 PE=1 SV=1	101.1	115.5	105	84.9	88.3	93.9	0.0226284	1.20404	Up
P05064	Aldoa	Fructose-bisphosphate aldolase A OS=Mus musculus OX=10090 GN=Aldoa PE=1 SV=2	106.6	106.6	106.3	86.3	88.4	90.6	0.000131308	1.2043	Up
P56959	Fus	RNA-binding protein FUS OS=Mus musculus OX=10090 GN=Fus PE=1 SV=1	113.5	112.2	111.4	99.6	91.3	88.9	0.00442253	1.20479	Up
Q99KX1	Mlf2	Myeloid leukemia factor 2 OS=Mus musculus OX=10090 GN=Mlf2 PE=1 SV=1	115.5	101.2	99.1	89.9	83.1	89.1	0.0326799	1.20488	Up
Q7TPS0	Rps6ka6	Ribosomal protein S6 kinase alpha-6 OS=Mus musculus OX=10090 GN=Rps6ka6 PE=1 SV=2	111.3	111.6	100.1	92.4	94.5	80.9	0.0315802	1.20612	Up
S4R1M9	Osbpl10	Oxysterol-binding protein-related protein 10 OS=Mus musculus OX=10090 GN=Osbpl10 PE=1 SV=1	108.7	107.4	106.3	90.1	90.8	86.4	0.000276854	1.20614	Up
Q8CJG1	Ago1	Protein argonaute-1 OS=Mus musculus OX=10090 GN=Ago1 PE=1 SV=2	103.7	96.3	108.8	87.5	77.1	91.4	0.0347893	1.20625	Up
Q9D4D4	Tktl2	Transketolase-like protein 2 OS=Mus musculus OX=10090 GN=Tktl2 PE=1 SV=1	102.9	109.7	103.1	83.4	79.5	98.8	0.0460882	1.20634	Up
P16858	Gapdh	Glyceraldehyde-3-phosphate dehydrogenase OS=Mus musculus OX=10090 GN=Gapdh PE=1 SV=2	105.3	103	103.8	85.9	84.2	88.6	0.000251281	1.20642	Up
P15532	Nme1	Nucleoside diphosphate kinase A OS=Mus musculus OX=10090 GN=Nme1 PE=1 SV=1	103.4	109	106.6	84.4	85.2	94.7	0.00776752	1.20696	Up
Q60949	Tbc1d1	TBC1 domain family member 1 OS=Mus musculus OX=10090 GN=Tbc1d1 PE=1 SV=3	105.9	106.7	112.9	95.8	88	85.8	0.00769149	1.20734	Up
P14211	Calr	Calreticulin OS=Mus musculus OX=10090 GN=Calr PE=1 SV=1	106.9	102.2	105.8	89.6	81.5	89.7	0.00417207	1.20744	Up
Q3TW96	Uap1l1	UDP-N-acetylhexosamine pyrophosphorylase-like protein 1 OS=Mus musculus OX=10090 GN=Uap1l1 PE=1 SV=1	106	115.2	98.1	86	82.8	95.6	0.043129	1.20764	Up
Q9JHI5	Ivd	Isovaleryl-CoA dehydrogenase, mitochondrial OS=Mus musculus OX=10090 GN=Ivd PE=1 SV=1	102.6	96.6	103.6	88.1	77.4	85.2	0.0109375	1.20782	Up
Q9D0W5	Ppil1	Peptidyl-prolyl cis-trans isomerase-like 1 OS=Mus musculus OX=10090 GN=Ppil1 PE=1 SV=1	110.1	105.9	105.6	86.3	82.2	97.7	0.0190969	1.20811	Up
P31786	Dbi	Acyl-CoA-binding protein OS=Mus musculus OX=10090 GN=Dbi PE=1 SV=2	116.4	112.4	113.1	93	85.3	104.7	0.0272567	1.20813	Up
P08003	Pdia4	Protein disulfide-isomerase A4 OS=Mus musculus OX=10090 GN=Pdia4 PE=1 SV=3	105.1	104.9	103.5	86.7	81.1	91.6	0.00421995	1.20856	Up
Q9CQF3	Nudt21	Cleavage and polyadenylation specificity factor subunit 5 OS=Mus musculus OX=10090 GN=Nudt21 PE=1 SV=1	103.9	100.4	101.1	83.2	82.5	86.9	0.000530491	1.20903	Up
Q99LX0	Park7	Parkinson disease protein 7 homolog OS=Mus musculus OX=10090 GN=Park7 PE=1 SV=1	110.7	111	106	92.6	83.4	95	0.0082749	1.20923	Up
Q91YP2	Nln	Neurolysin, mitochondrial OS=Mus musculus OX=10090 GN=Nln PE=1 SV=1	106.3	106.3	107.8	85.8	83.7	95.3	0.00677579	1.20997	Up
Q9CR16	Ppid	Peptidyl-prolyl cis-trans isomerase D OS=Mus musculus OX=10090 GN=Ppid PE=1 SV=3	108.2	111	102.9	89.7	80.8	95.7	0.0195351	1.20999	Up
Q920B9	Supt16h	FACT complex subunit SPT16 OS=Mus musculus OX=10090 GN=Supt16h PE=1 SV=2	107.7	105.3	105.6	85.7	81.4	96.2	0.0144576	1.21003	Up
P62071	Rras2	Ras-related protein R-Ras2 OS=Mus musculus OX=10090 GN=Rras2 PE=1 SV=1	102.1	99.6	107.4	83	87.8	84.6	0.00267793	1.21026	Up
G5E8D7	Oosp3	Oocyte-secreted protein 3 OS=Mus musculus OX=10090 GN=Oosp3 PE=2 SV=1	108.4	111.6	104.3	91.5	96.6	79.8	0.0253637	1.21053	Up
Q4QRL3	Ccdc88b	Coiled-coil domain-containing protein 88B OS=Mus musculus OX=10090 GN=Ccdc88b PE=1 SV=2	93.3	98.7	101.6	85.8	72.4	84.3	0.0252262	1.21072	Up
P35276	Rab3d	Ras-related protein Rab-3D OS=Mus musculus OX=10090 GN=Rab3d PE=1 SV=1	115.2	114.2	103.6	87.4	95.5	92.1	0.0116716	1.21091	Up
Q925I1	Atad3	ATPase family AAA domain-containing protein 3 OS=Mus musculus OX=10090 GN=Atad3 PE=1 SV=1	109.7	115.1	100.2	90.3	82.5	95.4	0.0301027	1.21178	Up
P62309	Snrpg	Small nuclear ribonucleoprotein G OS=Mus musculus OX=10090 GN=Snrpg PE=1 SV=1	106.5	107.4	105.2	85	93.6	84.7	0.00338716	1.21193	Up
P97300	Nptn	Neuroplastin OS=Mus musculus OX=10090 GN=Nptn PE=1 SV=3	102.5	102.7	98	82.8	81.4	85.8	0.000910361	1.2128	Up
Q9CZY3	Ube2v1	Ubiquitin-conjugating enzyme E2 variant 1 OS=Mus musculus OX=10090 GN=Ube2v1 PE=1 SV=1	102.3	109.3	101.5	87.5	76.8	93.8	0.0297756	1.2131	Up
P53702	Hccs	Holocytochrome c-type synthase OS=Mus musculus OX=10090 GN=Hccs PE=1 SV=2	98.2	102.5	99.5	78.8	80.9	87.7	0.00407556	1.21342	Up
Q99PV0	Prpf8	Pre-mRNA-processing-splicing factor 8 OS=Mus musculus OX=10090 GN=Prpf8 PE=1 SV=2	99.4	100	105.2	80.3	87.9	82.7	0.00350814	1.21403	Up
P97477	Aurka	Aurora kinase A OS=Mus musculus OX=10090 GN=Aurka PE=1 SV=1	115.8	106.9	108.4	81.4	99.8	91.5	0.0313678	1.21415	Up
Q9CQJ6	Denr	Density-regulated protein OS=Mus musculus OX=10090 GN=Denr PE=1 SV=1	122.3	107.1	105.5	99.3	87.7	88.8	0.0388543	1.21429	Up
P35700	Prdx1	Peroxiredoxin-1 OS=Mus musculus OX=10090 GN=Prdx1 PE=1 SV=1	109.4	106.2	107.4	87.1	82.6	96.2	0.00977999	1.21474	Up
Q922Q1	Mtarc2	Mitochondrial amidoxime reducing component 2 OS=Mus musculus OX=10090 GN=Mtarc2 PE=1 SV=1	106.1	114.2	102.5	87.8	89.2	88.7	0.00545878	1.2149	Up
Q60866	Pter	Phosphotriesterase-related protein OS=Mus musculus OX=10090 GN=Pter PE=1 SV=1	109.8	102.2	103.5	82	86.5	91.1	0.00613008	1.21533	Up
P32921	Wars1	Tryptophan--tRNA ligase, cytoplasmic OS=Mus musculus OX=10090 GN=Wars1 PE=1 SV=2	102.7	99.6	100.7	85.3	77.8	86.2	0.00312703	1.2154	Up
Q922D4	Ppp6r3	Serine/threonine-protein phosphatase 6 regulatory subunit 3 OS=Mus musculus OX=10090 GN=Ppp6r3 PE=1 SV=1	106.6	111.4	109.1	85.8	95.8	87.4	0.0046779	1.21599	Up
Q8VEE0	Rpe	Ribulose-phosphate 3-epimerase OS=Mus musculus OX=10090 GN=Rpe PE=1 SV=1	109	100	110.6	90.5	79.2	92.9	0.0239052	1.21706	Up
Q9CQR6	Ppp6c	Serine/threonine-protein phosphatase 6 catalytic subunit OS=Mus musculus OX=10090 GN=Ppp6c PE=1 SV=1	101.2	105.7	103.9	80.6	81.4	93.3	0.0127193	1.21739	Up
Q6P9R2	Oxsr1	Serine/threonine-protein kinase OSR1 OS=Mus musculus OX=10090 GN=Oxsr1 PE=1 SV=1	108.1	108	108.6	89.1	87	90.6	5.3228e-05	1.21747	Up
P47754	Capza2	F-actin-capping protein subunit alpha-2 OS=Mus musculus OX=10090 GN=Capza2 PE=1 SV=3	107.3	109.9	103.5	84.6	83.5	95.3	0.0104126	1.21754	Up
P40240	Cd9	CD9 antigen OS=Mus musculus OX=10090 GN=Cd9 PE=1 SV=2	117	103.7	111.5	90.5	89.9	92.4	0.00730037	1.21774	Up
Q9Z2L6	Minpp1	Multiple inositol polyphosphate phosphatase 1 OS=Mus musculus OX=10090 GN=Minpp1 PE=1 SV=3	107.7	106.3	106.5	87	82.9	93.2	0.00319971	1.21817	Up
Q99K70	Rragc	Ras-related GTP-binding protein C OS=Mus musculus OX=10090 GN=Rragc PE=1 SV=1	94.1	111.8	115.6	90.2	84.3	89.3	0.0489175	1.21873	Up
Q8VE99	Ccdc115	Coiled-coil domain-containing protein 115 OS=Mus musculus OX=10090 GN=Ccdc115 PE=1 SV=1	113.8	111.1	105.2	95.9	78.9	95.9	0.03326	1.21943	Up
Q3UM45	Ppp1r7	Protein phosphatase 1 regulatory subunit 7 OS=Mus musculus OX=10090 GN=Ppp1r7 PE=1 SV=2	106.7	110.2	105.5	89.5	79.6	95.2	0.015353	1.21983	Up
P19157	Gstp1	Glutathione S-transferase P 1 OS=Mus musculus OX=10090 GN=Gstp1 PE=1 SV=2	103.1	104.9	110.2	81.4	83.2	96.2	0.0202547	1.22009	Up
Q8BTV1	Tusc3	Tumor suppressor candidate 3 OS=Mus musculus OX=10090 GN=Tusc3 PE=1 SV=1	107.9	117	104.8	82.6	89.5	98.1	0.0266221	1.22021	Up
P08228	Sod1	Superoxide dismutase [Cu-Zn] OS=Mus musculus OX=10090 GN=Sod1 PE=1 SV=2	108	99.6	103	86.1	81.8	86.5	0.00283102	1.22091	Up
Q9JJ59	Abcb9	ATP-binding cassette sub-family B member 9 OS=Mus musculus OX=10090 GN=Abcb9 PE=2 SV=1	111.4	101.5	102.4	80.6	82.1	95.5	0.0287673	1.22115	Up
Q8BH57	Wdr48	WD repeat-containing protein 48 OS=Mus musculus OX=10090 GN=Wdr48 PE=1 SV=1	98.1	101.6	104	78.1	81.6	89	0.00730733	1.22115	Up
Q91WS0	Cisd1	CDGSH iron-sulfur domain-containing protein 1 OS=Mus musculus OX=10090 GN=Cisd1 PE=1 SV=1	110.8	108.3	103.7	78.5	93.5	92.2	0.020201	1.2218	Up
Q03958	Pfdn6	Prefoldin subunit 6 OS=Mus musculus OX=10090 GN=Pfdn6 PE=1 SV=1	112.3	111.5	105.6	95.2	81.5	92.9	0.0135723	1.22181	Up
Q9EQU5	Set	Protein SET OS=Mus musculus OX=10090 GN=Set PE=1 SV=1	107.3	101.2	104.3	79.9	89.3	86.8	0.00465783	1.22188	Up
Q8BTW3	Exosc6	Exosome complex component MTR3 OS=Mus musculus OX=10090 GN=Exosc6 PE=1 SV=1	113.7	109.3	121	96.2	97.6	87.6	0.0107466	1.22246	Up
Q99KP3	Cryl1	Lambda-crystallin homolog OS=Mus musculus OX=10090 GN=Cryl1 PE=1 SV=3	103.4	105.4	106.6	85	82.3	90.7	0.00194037	1.22248	Up
Q8K2B3	Sdha	Succinate dehydrogenase [ubiquinone] flavoprotein subunit, mitochondrial OS=Mus musculus OX=10090 GN=Sdha PE=1 SV=1	107.9	107.6	103.5	83.9	80.2	96.8	0.0207514	1.22269	Up
P45376	Akr1b1	Aldo-keto reductase family 1 member B1 OS=Mus musculus OX=10090 GN=Akr1b1 PE=1 SV=3	103	107.7	102.1	83.1	78.7	94	0.0174941	1.22283	Up
Q9JI78	Ngly1	Peptide-N(4)-(N-acetyl-beta-glucosaminyl)asparagine amidase OS=Mus musculus OX=10090 GN=Ngly1 PE=1 SV=2	105.4	101.2	106	80.5	86.1	89	0.0028643	1.223	Up
F6ZDS4	Tpr	Nucleoprotein TPR OS=Mus musculus OX=10090 GN=Tpr PE=1 SV=1	122.6	102	113.6	90.7	100.1	85.7	0.0480587	1.22315	Up
P62984	Uba52	Ubiquitin-60S ribosomal protein L40 OS=Mus musculus OX=10090 GN=Uba52 PE=1 SV=2	110	103.9	103.1	85.8	81.6	91.6	0.00596132	1.22394	Up
Q9Z266	Snapin	SNARE-associated protein Snapin OS=Mus musculus OX=10090 GN=Snapin PE=1 SV=1	100.6	109.3	116	83.1	90.8	92.2	0.019515	1.22473	Up
Q9JKB1	Uchl3	Ubiquitin carboxyl-terminal hydrolase isozyme L3 OS=Mus musculus OX=10090 GN=Uchl3 PE=1 SV=2	118.3	120.9	113.7	95.2	98.1	94.8	0.000775415	1.22492	Up
Q99KI0	Aco2	Aconitate hydratase, mitochondrial OS=Mus musculus OX=10090 GN=Aco2 PE=1 SV=1	106.4	100.2	102.6	85.5	78.6	88.3	0.00509911	1.22504	Up
P12658	Calb1	Calbindin OS=Mus musculus OX=10090 GN=Calb1 PE=1 SV=2	99.9	106.6	103.1	79.2	80	93.5	0.0195464	1.22517	Up
Q8BFZ9	Erlin2	Erlin-2 OS=Mus musculus OX=10090 GN=Erlin2 PE=1 SV=1	103	108.9	101.9	84.7	77.5	93.9	0.0211187	1.2253	Up
Q3U1J4	Ddb1	DNA damage-binding protein 1 OS=Mus musculus OX=10090 GN=Ddb1 PE=1 SV=2	103.6	106.8	107.7	87.9	79.3	92.4	0.00847588	1.22535	Up
P19182	Ifrd1	Interferon-related developmental regulator 1 OS=Mus musculus OX=10090 GN=Ifrd1 PE=1 SV=2	105.4	105.3	101.4	92.1	80.3	82.3	0.00784118	1.22536	Up
Q3THE2	Myl12b	Myosin regulatory light chain 12B OS=Mus musculus OX=10090 GN=Myl12b PE=1 SV=2	104.7	103.2	105	84.3	80.2	90.6	0.00331218	1.22658	Up
P09411	Pgk1	Phosphoglycerate kinase 1 OS=Mus musculus OX=10090 GN=Pgk1 PE=1 SV=4	103.4	108.3	105.3	88	76.8	93.6	0.0191064	1.22678	Up
P61087	Ube2k	Ubiquitin-conjugating enzyme E2 K OS=Mus musculus OX=10090 GN=Ube2k PE=1 SV=3	108.4	112	106.7	81.7	88.7	96.1	0.0104321	1.22739	Up
Q9CWW6	Pin4	Peptidyl-prolyl cis-trans isomerase NIMA-interacting 4 OS=Mus musculus OX=10090 GN=Pin4 PE=1 SV=1	110.7	109.1	99.7	88.8	83.9	87.6	0.00615419	1.22743	Up
Q91WC9	Daglb	Diacylglycerol lipase-beta OS=Mus musculus OX=10090 GN=Daglb PE=1 SV=2	102	113	114.1	82.8	95.7	89.6	0.0192921	1.22753	Up
Q99MP8	Brap	BRCA1-associated protein OS=Mus musculus OX=10090 GN=Brap PE=1 SV=1	111.5	100.1	108.7	82.6	85.4	92.9	0.0126619	1.22767	Up
Q91V12	Acot7	Cytosolic acyl coenzyme A thioester hydrolase OS=Mus musculus OX=10090 GN=Acot7 PE=1 SV=2	106	112.1	103.6	87.1	79.2	95.7	0.0210401	1.22786	Up
P67778	Phb	Prohibitin OS=Mus musculus OX=10090 GN=Phb PE=1 SV=1	106	102.8	109.5	83.7	86.5	89	0.00133336	1.22801	Up
Q9Z1Z2	Strap	Serine-threonine kinase receptor-associated protein OS=Mus musculus OX=10090 GN=Strap PE=1 SV=2	105.2	102.3	110	86	80.5	92	0.00800873	1.22824	Up
P09671	Sod2	Superoxide dismutase [Mn], mitochondrial OS=Mus musculus OX=10090 GN=Sod2 PE=1 SV=3	103.8	99.9	102.6	84	78.5	86.8	0.00213998	1.22864	Up
Q60737	Csnk2a1	Casein kinase II subunit alpha OS=Mus musculus OX=10090 GN=Csnk2a1 PE=1 SV=2	102.9	101.8	108	80.2	83.1	91.2	0.00699324	1.22868	Up
Q9WUA2	Farsb	Phenylalanine--tRNA ligase beta subunit OS=Mus musculus OX=10090 GN=Farsb PE=1 SV=2	114.6	107	109.8	83.9	91.7	94.1	0.00562091	1.22877	Up
P00375	Dhfr	Dihydrofolate reductase OS=Mus musculus OX=10090 GN=Dhfr PE=1 SV=3	112.3	115.7	104.9	88.4	83.6	98.9	0.0201633	1.22887	Up
P37040	Por	NADPH--cytochrome P450 reductase OS=Mus musculus OX=10090 GN=Por PE=1 SV=2	104.9	103.3	98.5	84.1	77.5	87.9	0.00607622	1.22926	Up
P62320	Snrpd3	Small nuclear ribonucleoprotein Sm D3 OS=Mus musculus OX=10090 GN=Snrpd3 PE=1 SV=1	96.6	115	104.9	86.1	86.3	85	0.0209763	1.2296	Up
Q61937	Npm1	Nucleophosmin OS=Mus musculus OX=10090 GN=Npm1 PE=1 SV=1	119.5	105.2	108.7	89.6	99.6	81.8	0.0362684	1.23026	Up
Q8K0P3	Meak7	MTOR-associated protein MEAK7 OS=Mus musculus OX=10090 GN=Meak7 PE=2 SV=1	118.5	108.7	115.7	96.7	101.8	80.1	0.0403644	1.2308	Up
Q99JW2	Acy1	Aminoacylase-1 OS=Mus musculus OX=10090 GN=Acy1 PE=1 SV=1	104.5	105.7	103.9	87.9	81.5	85.8	0.000554435	1.2308	Up
Q5PR73	Diras2	GTP-binding protein Di-Ras2 OS=Mus musculus OX=10090 GN=Diras2 PE=1 SV=1	105.3	112.1	113.6	89	84.3	95.6	0.00758544	1.23094	Up
Q8BLF1	Nceh1	Neutral cholesterol ester hydrolase 1 OS=Mus musculus OX=10090 GN=Nceh1 PE=1 SV=1	106.8	110.5	101.4	73.5	90.1	95.3	0.0481436	1.23098	Up
P56371	Rab4a	Ras-related protein Rab-4A OS=Mus musculus OX=10090 GN=Rab4a PE=1 SV=2	117.5	109.4	110.3	86.3	89	98.6	0.00958806	1.23111	Up
Q8BUV8	Gpr107	Protein GPR107 OS=Mus musculus OX=10090 GN=Gpr107 PE=1 SV=2	112.2	105.7	100	81.5	95.3	81.4	0.0266289	1.23122	Up
O70228	Atp9a	Probable phospholipid-transporting ATPase IIA OS=Mus musculus OX=10090 GN=Atp9a PE=1 SV=3	103.5	109.1	107.5	81.8	86.8	91.3	0.003337	1.23163	Up
P47199	Cryz	Quinone oxidoreductase OS=Mus musculus OX=10090 GN=Cryz PE=1 SV=1	109.1	107.2	107.1	83.2	90.8	88.5	0.000975408	1.232	Up
Q99KR7	Ppif	Peptidyl-prolyl cis-trans isomerase F, mitochondrial OS=Mus musculus OX=10090 GN=Ppif PE=1 SV=1	106.1	103.8	107.5	80.9	88.1	88.5	0.00176994	1.23262	Up
Q6PEE3	Rrm2b	Ribonucleoside-diphosphate reductase subunit M2 B OS=Mus musculus OX=10090 GN=Rrm2b PE=1 SV=1	105.6	106.3	104.4	87.9	85.7	83	0.000197382	1.23266	Up
Q80UU9	Pgrmc2	Membrane-associated progesterone receptor component 2 OS=Mus musculus OX=10090 GN=Pgrmc2 PE=1 SV=2	103.3	115.4	102.4	79.8	82.4	98.2	0.0466869	1.2331	Up
P49025	Cit	Citron Rho-interacting kinase OS=Mus musculus OX=10090 GN=Cit PE=1 SV=3	122.6	106.7	110.3	93.8	97.5	84	0.0269035	1.23356	Up
Q9DBG6	Rpn2	Dolichyl-diphosphooligosaccharide--protein glycosyltransferase subunit 2 OS=Mus musculus OX=10090 GN=Rpn2 PE=1 SV=1	105.2	108.6	104.6	85.4	80.1	92.6	0.00630816	1.23363	Up
P26443	Glud1	Glutamate dehydrogenase 1, mitochondrial OS=Mus musculus OX=10090 GN=Glud1 PE=1 SV=1	105.5	107.1	98.1	83.2	76.9	91.6	0.0179814	1.23441	Up
Q8CG76	Akr7a2	Aflatoxin B1 aldehyde reductase member 2 OS=Mus musculus OX=10090 GN=Akr7a2 PE=1 SV=3	108.9	114.7	107.4	87.5	80.5	100.1	0.0270653	1.23461	Up
O89079	Cope	Coatomer subunit epsilon OS=Mus musculus OX=10090 GN=Cope PE=1 SV=3	105.8	104.9	106.5	80	81.8	94.9	0.0129075	1.23568	Up
Q9Z0P5	Twf2	Twinfilin-2 OS=Mus musculus OX=10090 GN=Twf2 PE=1 SV=1	113.7	104.1	99.2	82.6	81.3	92.6	0.0221756	1.23587	Up
Q9CQQ8	Lsm7	U6 snRNA-associated Sm-like protein LSm7 OS=Mus musculus OX=10090 GN=Lsm7 PE=1 SV=1	116.8	103.8	115.7	85.5	96	90.6	0.0141904	1.23594	Up
Q5SUC9	Sco1	Protein SCO1 homolog, mitochondrial OS=Mus musculus OX=10090 GN=Sco1 PE=1 SV=1	111.9	103.1	106.4	85.2	79.8	95	0.016334	1.23615	Up
Q9EPR4	Slc23a2	Solute carrier family 23 member 2 OS=Mus musculus OX=10090 GN=Slc23a2 PE=1 SV=2	92.5	104.9	115.1	86.7	87.3	78.7	0.0484013	1.23664	Up
Q9WU28	Pfdn5	Prefoldin subunit 5 OS=Mus musculus OX=10090 GN=Pfdn5 PE=1 SV=1	117.9	117	110.4	97.4	82.6	99.2	0.0187591	1.23675	Up
Q8R5F3	Oard1	ADP-ribose glycohydrolase OARD1 OS=Mus musculus OX=10090 GN=Oard1 PE=1 SV=2	106.8	100.7	100.1	82.8	79.8	85.9	0.00207022	1.23783	Up
Q9CYW4	Hdhd3	Haloacid dehalogenase-like hydrolase domain-containing protein 3 OS=Mus musculus OX=10090 GN=Hdhd3 PE=1 SV=1	111.2	102.1	110.1	78	95.3	87.9	0.0229438	1.23813	Up
Q9D868	Ppih	Peptidyl-prolyl cis-trans isomerase H OS=Mus musculus OX=10090 GN=Ppih PE=1 SV=1	107	109.6	113	83.5	89.3	93.4	0.00325137	1.23817	Up
Q8BWF0	Aldh5a1	Succinate-semialdehyde dehydrogenase, mitochondrial OS=Mus musculus OX=10090 GN=Aldh5a1 PE=1 SV=1	110	105.5	104.7	81.6	85.7	91.3	0.00324544	1.23821	Up
Q60930	Vdac2	Voltage-dependent anion-selective channel protein 2 OS=Mus musculus OX=10090 GN=Vdac2 PE=1 SV=2	106.7	110.5	105.4	82.2	84.7	93.6	0.00542616	1.23839	Up
Q8BZA9	Tigar	Fructose-2,6-bisphosphatase TIGAR OS=Mus musculus OX=10090 GN=Tigar PE=1 SV=1	113.8	104.8	116	80.3	103.3	86.4	0.0487146	1.23926	Up
Q61092	Lamc2	Laminin subunit gamma-2 OS=Mus musculus OX=10090 GN=Lamc2 PE=1 SV=2	104.8	106.8	101.5	77.9	83.2	91.5	0.00899341	1.23951	Up
Q91Z53	Grhpr	Glyoxylate reductase/hydroxypyruvate reductase OS=Mus musculus OX=10090 GN=Grhpr PE=1 SV=1	107.4	105.4	104.7	82.9	84.1	89.1	0.000580333	1.23975	Up
Q99NB8	Ubqln4	Ubiquilin-4 OS=Mus musculus OX=10090 GN=Ubqln4 PE=1 SV=1	109.1	117.1	105.4	91.6	92.3	83.5	0.0086625	1.24009	Up
O35379	Abcc1	Multidrug resistance-associated protein 1 OS=Mus musculus OX=10090 GN=Abcc1 PE=1 SV=1	108.9	111.3	120.2	88.8	89.3	96.1	0.00610156	1.24143	Up
Q9CWH5	Trmt11	tRNA (guanine(10)-N2)-methyltransferase homolog OS=Mus musculus OX=10090 GN=Trmt11 PE=1 SV=1	111	112.9	112.9	93.3	86.2	91.4	0.000579969	1.24326	Up
Q8R3S6	Exoc1	Exocyst complex component 1 OS=Mus musculus OX=10090 GN=Exoc1 PE=1 SV=4	112.3	113.3	107	87.8	94.6	85.1	0.00321662	1.24336	Up
Q9D7P9	Serpinb12	Serpin B12 OS=Mus musculus OX=10090 GN=Serpinb12 PE=2 SV=1	109.7	102.1	108.8	91.9	80.5	85.4	0.00683692	1.2436	Up
Q61881	Mcm7	DNA replication licensing factor MCM7 OS=Mus musculus OX=10090 GN=Mcm7 PE=1 SV=1	108.3	119.7	102.8	89.4	80.9	95.7	0.0302715	1.24361	Up
Q924N4	Slc12a6	Solute carrier family 12 member 6 OS=Mus musculus OX=10090 GN=Slc12a6 PE=1 SV=2	103.2	115.7	114.6	85.8	94.6	87.7	0.0105432	1.24394	Up
Q9WVA2	Timm8a1	Mitochondrial import inner membrane translocase subunit Tim8 A OS=Mus musculus OX=10090 GN=Timm8a1 PE=1 SV=1	113.5	107.7	101.5	78.4	94.4	86.6	0.0216921	1.24402	Up
Q5XJY4	Parl	Presenilins-associated rhomboid-like protein, mitochondrial OS=Mus musculus OX=10090 GN=Parl PE=1 SV=1	107.7	121.6	106.8	79.4	93.6	97.1	0.0382534	1.24435	Up
Q923T9	Camk2g	Calcium/calmodulin-dependent protein kinase type II subunit gamma OS=Mus musculus OX=10090 GN=Camk2g PE=1 SV=1	107.6	109.8	103.5	87.1	76.9	93.8	0.016032	1.24476	Up
Q9R1P1	Psmb3	Proteasome subunit beta type-3 OS=Mus musculus OX=10090 GN=Psmb3 PE=1 SV=1	101.7	111.6	103.8	78.4	78.8	97.5	0.0408064	1.24499	Up
P35293	Rab18	Ras-related protein Rab-18 OS=Mus musculus OX=10090 GN=Rab18 PE=1 SV=2	109.1	109.1	111	92.9	85.3	86	0.000984973	1.24603	Up
Q8BHC9	Fut11	Alpha-(1,3)-fucosyltransferase 11 OS=Mus musculus OX=10090 GN=Fut11 PE=1 SV=1	109.1	97.4	108.5	79.3	93	80.5	0.0232971	1.24604	Up
Q9D7M8	Polr2d	DNA-directed RNA polymerase II subunit RPB4 OS=Mus musculus OX=10090 GN=Polr2d PE=1 SV=2	111.7	103.6	102.7	82.6	82.1	90.4	0.00592181	1.24657	Up
Q6ZWX6	Eif2s1	Eukaryotic translation initiation factor 2 subunit 1 OS=Mus musculus OX=10090 GN=Eif2s1 PE=1 SV=3	104.6	110.6	106.3	85.4	77.8	94.6	0.0148143	1.24709	Up
Q64674	Srm	Spermidine synthase OS=Mus musculus OX=10090 GN=Srm PE=1 SV=1	111.5	108.3	107.4	80.2	91.4	90.7	0.00483888	1.24743	Up
Q5FWK3	Arhgap1	Rho GTPase-activating protein 1 OS=Mus musculus OX=10090 GN=Arhgap1 PE=1 SV=1	103.6	103.3	107	75.6	80.5	95.5	0.0272046	1.24762	Up
Q64010	Crk	Adapter molecule crk OS=Mus musculus OX=10090 GN=Crk PE=1 SV=1	120.2	108.5	109.8	82.1	96.8	92.4	0.0172731	1.2477	Up
Q64737	Gart	Trifunctional purine biosynthetic protein adenosine-3 OS=Mus musculus OX=10090 GN=Gart PE=1 SV=3	107.3	99.7	106.7	89.5	80.7	81.2	0.00521939	1.24781	Up
Q8VEM8	Slc25a3	Phosphate carrier protein, mitochondrial OS=Mus musculus OX=10090 GN=Slc25a3 PE=1 SV=1	102.5	116.7	107.7	79.4	86.2	96.3	0.0280143	1.24819	Up
A2ALV5	Shoc1	Protein shortage in chiasmata 1 ortholog OS=Mus musculus OX=10090 GN=Shoc1 PE=1 SV=1	112.2	98.7	110.7	75.1	96.3	86.2	0.0460383	1.24845	Up
P25911	Lyn	Tyrosine-protein kinase Lyn OS=Mus musculus OX=10090 GN=Lyn PE=1 SV=4	100	86.3	101.7	83.5	69.8	77.3	0.0381692	1.24892	Up
Q9R0P3	Esd	S-formylglutathione hydrolase OS=Mus musculus OX=10090 GN=Esd PE=1 SV=1	111.7	109.4	109.2	78.6	95.7	90.1	0.0125474	1.24924	Up
O08807	Prdx4	Peroxiredoxin-4 OS=Mus musculus OX=10090 GN=Prdx4 PE=1 SV=1	106.9	101.3	106.4	85.8	87.1	78.9	0.00253969	1.2494	Up
Q9CWJ9	Atic	Bifunctional purine biosynthesis protein ATIC OS=Mus musculus OX=10090 GN=Atic PE=1 SV=2	111.3	107.4	99.7	81.1	79.5	94.2	0.0213155	1.24961	Up
Q922R8	Pdia6	Protein disulfide-isomerase A6 OS=Mus musculus OX=10090 GN=Pdia6 PE=1 SV=3	105.6	109.7	103.5	85.6	77.6	91.9	0.00932881	1.24971	Up
Q8BT60	Cpne3	Copine-3 OS=Mus musculus OX=10090 GN=Cpne3 PE=1 SV=2	104.9	111	106.5	87.8	78.1	92	0.00880924	1.2501	Up
Q9CQI3	Gmfb	Glia maturation factor beta OS=Mus musculus OX=10090 GN=Gmfb PE=1 SV=3	106.9	110.6	108.8	91.8	78	91.2	0.00928803	1.25019	Up
O09061	Psmb1	Proteasome subunit beta type-1 OS=Mus musculus OX=10090 GN=Psmb1 PE=1 SV=1	107	108.3	102.8	79.8	81.7	92.9	0.00856272	1.25039	Up
Q91VU0	Fam3c	Protein FAM3C OS=Mus musculus OX=10090 GN=Fam3c PE=1 SV=1	101.6	108.9	103.3	76.8	79.8	94.3	0.0229066	1.2507	Up
Q9CZ30	Ola1	Obg-like ATPase 1 OS=Mus musculus OX=10090 GN=Ola1 PE=1 SV=1	109.6	110.6	110.4	83.5	84.1	96.7	0.00687429	1.25085	Up
Q60520	Sin3a	Paired amphipathic helix protein Sin3a OS=Mus musculus OX=10090 GN=Sin3a PE=1 SV=3	119.2	109.7	115.7	100.6	89.9	84.8	0.0130273	1.25173	Up
P56395	Cyb5a	Cytochrome b5 OS=Mus musculus OX=10090 GN=Cyb5a PE=1 SV=2	100.8	99.7	102.8	83.2	75.9	83.2	0.0014368	1.25175	Up
P57759	Erp29	Endoplasmic reticulum resident protein 29 OS=Mus musculus OX=10090 GN=Erp29 PE=1 SV=2	110.9	111	107.7	84.9	81.3	97.1	0.0107555	1.2518	Up
P08249	Mdh2	Malate dehydrogenase, mitochondrial OS=Mus musculus OX=10090 GN=Mdh2 PE=1 SV=3	101.9	106.4	102.3	82	74.6	91.5	0.0150187	1.25191	Up
P61982	Ywhag	14-3-3 protein gamma OS=Mus musculus OX=10090 GN=Ywhag PE=1 SV=2	107.3	107.9	105.8	81.5	82.3	92.6	0.00404089	1.25195	Up
P03921	Mtnd5	NADH-ubiquinone oxidoreductase chain 5 OS=Mus musculus OX=10090 GN=Mtnd5 PE=1 SV=3	105.8	118.8	109.2	87.1	85	94.5	0.00984059	1.25206	Up
Q8QZT1	Acat1	Acetyl-CoA acetyltransferase, mitochondrial OS=Mus musculus OX=10090 GN=Acat1 PE=1 SV=1	103.2	105	108.7	85.1	78.4	89.6	0.00425527	1.25207	Up
P63280	Ube2i	SUMO-conjugating enzyme UBC9 OS=Mus musculus OX=10090 GN=Ube2i PE=1 SV=1	108	111.4	110	85.6	86.9	90.5	0.000233538	1.25247	Up
B1AZA5	Tmem245	Transmembrane protein 245 OS=Mus musculus OX=10090 GN=Tmem245 PE=1 SV=1	96.9	116.5	100.3	75.7	90.9	83.8	0.0476583	1.2528	Up
Q9QXG4	Acss2	Acetyl-coenzyme A synthetase, cytoplasmic OS=Mus musculus OX=10090 GN=Acss2 PE=1 SV=2	115.4	122.4	103.4	83.8	94.3	94.2	0.0247621	1.25303	Up
Q9D110	Mthfs	5-formyltetrahydrofolate cyclo-ligase OS=Mus musculus OX=10090 GN=Mthfs PE=2 SV=2	113.7	109.4	123.7	94.9	95.6	86.2	0.0109066	1.25334	Up
O88653	Lamtor3	Ragulator complex protein LAMTOR3 OS=Mus musculus OX=10090 GN=Lamtor3 PE=1 SV=1	113.8	106.5	111.1	74.1	97.6	92.6	0.0399836	1.25388	Up
Q9D8X1	Cutc	Copper homeostasis protein cutC homolog OS=Mus musculus OX=10090 GN=Cutc PE=1 SV=1	104.7	110.9	110.3	82.9	77.2	99.7	0.0351366	1.25443	Up
Q7TPS5	C2cd5	C2 domain-containing protein 5 OS=Mus musculus OX=10090 GN=C2cd5 PE=1 SV=2	115.9	115.2	105.1	97.7	89.6	80.7	0.0195288	1.25448	Up
P60521	Gabarapl2	Gamma-aminobutyric acid receptor-associated protein-like 2 OS=Mus musculus OX=10090 GN=Gabarapl2 PE=1 SV=1	101.5	119.7	119.9	96.8	84.5	90.6	0.0308481	1.25451	Up
Q9CPV4	Glod4	Glyoxalase domain-containing protein 4 OS=Mus musculus OX=10090 GN=Glod4 PE=1 SV=1	107.6	102.6	108	85.9	79	88.6	0.00297774	1.25523	Up
P11352	Gpx1	Glutathione peroxidase 1 OS=Mus musculus OX=10090 GN=Gpx1 PE=1 SV=2	105.9	112.2	101.3	84.7	75.4	94.3	0.0263779	1.2555	Up
Q8C0M9	Asrgl1	Isoaspartyl peptidase/L-asparaginase OS=Mus musculus OX=10090 GN=Asrgl1 PE=1 SV=1	113.9	99.8	108.1	82.7	82.5	91.1	0.011813	1.25556	Up
Q9ET30	Tm9sf3	Transmembrane 9 superfamily member 3 OS=Mus musculus OX=10090 GN=Tm9sf3 PE=1 SV=1	111.4	106.4	109.8	78.1	93	89.8	0.00952934	1.25565	Up
P60487	Pdxp	Pyridoxal phosphate phosphatase OS=Mus musculus OX=10090 GN=Pdxp PE=1 SV=1	109.1	106.2	106.2	81	92	83	0.00343048	1.25586	Up
Q64105	Spr	Sepiapterin reductase OS=Mus musculus OX=10090 GN=Spr PE=1 SV=1	108.8	102.5	110.5	84.3	82.7	89.1	0.00212168	1.25654	Up
Q6PE01	Snrnp40	U5 small nuclear ribonucleoprotein 40 kDa protein OS=Mus musculus OX=10090 GN=Snrnp40 PE=1 SV=1	107	107.4	111.7	81.2	84.9	93.4	0.00475919	1.25665	Up
Q61578	Fdxr	NADPH:adrenodoxin oxidoreductase, mitochondrial OS=Mus musculus OX=10090 GN=Fdxr PE=1 SV=1	97	106.5	109.2	83.3	75.7	89.8	0.0179898	1.25683	Up
P16546	Sptan1	Spectrin alpha chain, non-erythrocytic 1 OS=Mus musculus OX=10090 GN=Sptan1 PE=1 SV=4	105.2	107.4	111.2	87.9	83.7	85.9	0.000488271	1.25748	Up
Q8BXQ2	Pigt	GPI transamidase component PIG-T OS=Mus musculus OX=10090 GN=Pigt PE=1 SV=2	100.7	113.6	111.4	86	82.9	89.9	0.00754643	1.2585	Up
Q62318	Trim28	Transcription intermediary factor 1-beta OS=Mus musculus OX=10090 GN=Trim28 PE=1 SV=3	111.9	112.2	105.7	91.3	89.8	80.9	0.00431014	1.25878	Up
Q9D2M8	Ube2v2	Ubiquitin-conjugating enzyme E2 variant 2 OS=Mus musculus OX=10090 GN=Ube2v2 PE=1 SV=4	115.5	110.9	112.6	87.3	90	91.9	0.000251841	1.25929	Up
Q3UQV5	Kbtbd8	Kelch repeat and BTB domain-containing protein 8 OS=Mus musculus OX=10090 GN=Kbtbd8 PE=2 SV=1	115.1	115.4	107.3	88.8	85.9	92.9	0.00218428	1.26233	Up
Q9QZD8	Slc25a10	Mitochondrial dicarboxylate carrier OS=Mus musculus OX=10090 GN=Slc25a10 PE=1 SV=2	103	102.5	116.7	81.4	80	93.8	0.0250493	1.26254	Up
Q8BVI4	Qdpr	Dihydropteridine reductase OS=Mus musculus OX=10090 GN=Qdpr PE=1 SV=2	108.5	111.8	108.4	81.8	79	99.5	0.0248958	1.26277	Up
Q9D6Y7	Msra	Mitochondrial peptide methionine sulfoxide reductase OS=Mus musculus OX=10090 GN=Msra PE=1 SV=1	101.6	112.8	98.2	79.9	73.1	94.4	0.0472657	1.26354	Up
Q61411	Hras	GTPase HRas OS=Mus musculus OX=10090 GN=Hras PE=1 SV=2	113.4	105.7	111.9	74.3	94.3	93.2	0.0288296	1.26432	Up
P67871	Csnk2b	Casein kinase II subunit beta OS=Mus musculus OX=10090 GN=Csnk2b PE=1 SV=1	107.3	109.1	109.9	84.3	85.3	88.4	9.71911e-05	1.26473	Up
P17918	Pcna	Proliferating cell nuclear antigen OS=Mus musculus OX=10090 GN=Pcna PE=1 SV=2	107.7	112.1	108.6	93	74.9	91.6	0.0183185	1.26551	Up
Q8CFI2	Cdc34	Ubiquitin-conjugating enzyme E2 R1 OS=Mus musculus OX=10090 GN=Cdc34 PE=1 SV=1	102.4	103	111	82.4	87.2	80.4	0.0029647	1.2656	Up
Q9QZ05	Eif2ak4	eIF-2-alpha kinase GCN2 OS=Mus musculus OX=10090 GN=Eif2ak4 PE=1 SV=2	114.7	113.4	112.3	87.1	91.3	90.5	8.29783e-05	1.2659	Up
Q99020	Hnrnpab	Heterogeneous nuclear ribonucleoprotein A/B OS=Mus musculus OX=10090 GN=Hnrnpab PE=1 SV=1	109.6	106.7	115.3	89.8	87.6	84.4	0.00143931	1.26662	Up
Q9D358	Acp1	Low molecular weight phosphotyrosine protein phosphatase OS=Mus musculus OX=10090 GN=Acp1 PE=1 SV=3	111.8	100	106	89.5	75.1	86.3	0.0157701	1.26664	Up
O70325	Gpx4	Phospholipid hydroperoxide glutathione peroxidase OS=Mus musculus OX=10090 GN=Gpx4 PE=1 SV=4	109.1	108.1	104.4	80.1	92.1	81.7	0.00496738	1.26664	Up
P21278	Gna11	Guanine nucleotide-binding protein subunit alpha-11 OS=Mus musculus OX=10090 GN=Gna11 PE=1 SV=1	103.3	103.6	106.7	81.4	80.1	85.6	0.000365191	1.26912	Up
O35900	Lsm2	U6 snRNA-associated Sm-like protein LSm2 OS=Mus musculus OX=10090 GN=Lsm2 PE=1 SV=1	109.9	109.3	109.3	86.1	80.5	91.8	0.00202479	1.27128	Up
Q8R081	Hnrnpl	Heterogeneous nuclear ribonucleoprotein L OS=Mus musculus OX=10090 GN=Hnrnpl PE=1 SV=2	113.9	119.2	107.3	101.4	74.2	92.1	0.049417	1.27157	Up
Q9CZL5	Pcbd2	Pterin-4-alpha-carbinolamine dehydratase 2 OS=Mus musculus OX=10090 GN=Pcbd2 PE=1 SV=2	104.1	102.5	118.8	81.4	81.3	93.2	0.0237316	1.27159	Up
Q05816	Fabp5	Fatty acid-binding protein 5 OS=Mus musculus OX=10090 GN=Fabp5 PE=1 SV=3	107.7	100.9	107.4	82.5	78.5	87.5	0.00276439	1.27163	Up
Q8BWY3	Etf1	Eukaryotic peptide chain release factor subunit 1 OS=Mus musculus OX=10090 GN=Etf1 PE=1 SV=4	107.4	116.6	107.8	86	81.1	93.8	0.00769688	1.27175	Up
P56695	Wfs1	Wolframin OS=Mus musculus OX=10090 GN=Wfs1 PE=1 SV=1	100.1	100.3	108.7	71.5	89.1	82.3	0.0196312	1.27254	Up
Q9JII6	Akr1a1	Aldo-keto reductase family 1 member A1 OS=Mus musculus OX=10090 GN=Akr1a1 PE=1 SV=3	106.9	107.2	108.1	78.8	81.1	93.2	0.00678929	1.27301	Up
P07742	Rrm1	Ribonucleoside-diphosphate reductase large subunit OS=Mus musculus OX=10090 GN=Rrm1 PE=1 SV=2	108.9	111.2	102.3	80.6	82.1	90.2	0.00441998	1.27481	Up
Q3B7Z2	Osbp	Oxysterol-binding protein 1 OS=Mus musculus OX=10090 GN=Osbp PE=1 SV=3	115.6	103.3	105	79.6	87.8	86.6	0.00726594	1.2752	Up
Q61239	Fnta	Protein farnesyltransferase/geranylgeranyltransferase type-1 subunit alpha OS=Mus musculus OX=10090 GN=Fnta PE=1 SV=1	111.4	105.7	116.4	75.2	98.2	87.4	0.0297329	1.27876	Up
Q8BL97	Srsf7	Serine/arginine-rich splicing factor 7 OS=Mus musculus OX=10090 GN=Srsf7 PE=1 SV=1	105.7	104	102.6	83.2	78.8	82.1	0.000141514	1.27939	Up
Q9CQB5	Cisd2	CDGSH iron-sulfur domain-containing protein 2 OS=Mus musculus OX=10090 GN=Cisd2 PE=1 SV=1	93.9	116.7	100.6	80.8	77.8	84.4	0.0318554	1.28066	Up
Q9WVD5	Slc25a15	Mitochondrial ornithine transporter 1 OS=Mus musculus OX=10090 GN=Slc25a15 PE=1 SV=1	108.7	112.6	105	74.8	81.5	98.3	0.0310107	1.28162	Up
Q9CQ92	Fis1	Mitochondrial fission 1 protein OS=Mus musculus OX=10090 GN=Fis1 PE=1 SV=1	106.9	108.1	111	80.5	81.3	92.5	0.00416396	1.28195	Up
Q5XJY5	Arcn1	Coatomer subunit delta OS=Mus musculus OX=10090 GN=Arcn1 PE=1 SV=2	110.3	110.5	105.5	83.1	78.8	92.6	0.00551035	1.28212	Up
Q8VE10	Naa40	N-alpha-acetyltransferase 40 OS=Mus musculus OX=10090 GN=Naa40 PE=1 SV=1	124.1	112.8	111.6	90.2	88.3	93.3	0.00381254	1.28219	Up
Q9D289	Trappc6b	Trafficking protein particle complex subunit 6B OS=Mus musculus OX=10090 GN=Trappc6b PE=1 SV=1	106.2	102.1	111.5	70.5	87.9	91	0.0276972	1.28228	Up
Q61171	Prdx2	Peroxiredoxin-2 OS=Mus musculus OX=10090 GN=Prdx2 PE=1 SV=3	109	107.5	106.1	85.1	75.3	91.1	0.00716175	1.2827	Up
Q60710	Samhd1	Deoxynucleoside triphosphate triphosphohydrolase SAMHD1 OS=Mus musculus OX=10090 GN=Samhd1 PE=1 SV=3	109.2	90	115.4	80.3	77.8	87.1	0.046694	1.28303	Up
P43024	Cox6a1	Cytochrome c oxidase subunit 6A1, mitochondrial OS=Mus musculus OX=10090 GN=Cox6a1 PE=1 SV=2	107.3	105.2	101.5	84.4	76.5	83.8	0.00163599	1.2832	Up
D3Z4S3	Ptrhd1	Putative peptidyl-tRNA hydrolase PTRHD1 OS=Mus musculus OX=10090 GN=Ptrhd1 PE=1 SV=1	103.5	105.4	110.3	83	82.2	83.5	0.000337313	1.28347	Up
Q9WVQ5	Apip	Methylthioribulose-1-phosphate dehydratase OS=Mus musculus OX=10090 GN=Apip PE=1 SV=1	109.5	104.1	113.8	84.4	91.3	79.3	0.00568773	1.28392	Up
Q8C172	Cers6	Ceramide synthase 6 OS=Mus musculus OX=10090 GN=Cers6 PE=1 SV=1	105.1	115.9	104.1	72.6	91.8	88.8	0.0273998	1.28397	Up
Q9JM76	Arpc3	Actin-related protein 2/3 complex subunit 3 OS=Mus musculus OX=10090 GN=Arpc3 PE=1 SV=3	104.5	101.4	100.2	79.4	83.5	75.5	0.00102988	1.28398	Up
Q9JHS3	Lamtor2	Ragulator complex protein LAMTOR2 OS=Mus musculus OX=10090 GN=Lamtor2 PE=1 SV=1	110.7	113.5	108.7	86.1	75.4	97.5	0.0195734	1.28533	Up
P61022	Chp1	Calcineurin B homologous protein 1 OS=Mus musculus OX=10090 GN=Chp1 PE=1 SV=2	112	106.8	109.5	80.4	87.9	86.6	0.000892403	1.28796	Up
P97441	Slc30a3	Zinc transporter 3 OS=Mus musculus OX=10090 GN=Slc30a3 PE=1 SV=1	108.3	107.8	105.4	70.6	84.5	94.4	0.0261017	1.28858	Up
Q9CXI5	Manf	Mesencephalic astrocyte-derived neurotrophic factor OS=Mus musculus OX=10090 GN=Manf PE=1 SV=1	120.1	109.9	121.2	89.7	90.3	92.5	0.00208248	1.28881	Up
P97493	Txn2	Thioredoxin, mitochondrial OS=Mus musculus OX=10090 GN=Txn2 PE=1 SV=1	112.6	108.7	107.4	80.4	81.8	92.8	0.00433851	1.28902	Up
Q8K157	Galm	Galactose mutarotase OS=Mus musculus OX=10090 GN=Galm PE=1 SV=1	108.5	104.2	108.9	79.2	79	91.2	0.00502395	1.28949	Up
P62700	Ypel5	Protein yippee-like 5 OS=Mus musculus OX=10090 GN=Ypel5 PE=1 SV=1	102.4	93	100.4	69.5	80.1	79.4	0.00752761	1.2917	Up
Q9Z1B5	Mad2l1	Mitotic spindle assembly checkpoint protein MAD2A OS=Mus musculus OX=10090 GN=Mad2l1 PE=1 SV=2	103.1	117.1	107.1	80.3	87.1	85.8	0.00606588	1.29265	Up
Q8CBW3	Abi1	Abl interactor 1 OS=Mus musculus OX=10090 GN=Abi1 PE=1 SV=3	107.9	105.2	127.9	88.4	93.3	81.7	0.0307778	1.29461	Up
P37237	Fgf8	Fibroblast growth factor 8 OS=Mus musculus OX=10090 GN=Fgf8 PE=1 SV=1	117.9	103.1	99	75	91.1	81	0.0306115	1.29502	Up
Q8CGY8	Ogt	UDP-N-acetylglucosamine--peptide N-acetylglucosaminyltransferase 110 kDa subunit OS=Mus musculus OX=10090 GN=Ogt PE=1 SV=2	109.3	122.4	111.1	76.9	93.5	94.1	0.0200346	1.29603	Up
Q4PJX1	Odr4	Protein odr-4 homolog OS=Mus musculus OX=10090 GN=Odr4 PE=1 SV=2	108.4	106.4	111.6	73.6	93	85.2	0.0130434	1.29627	Up
P00493	Hprt1	Hypoxanthine-guanine phosphoribosyltransferase OS=Mus musculus OX=10090 GN=Hprt1 PE=1 SV=3	101.2	98.3	111.3	81.5	79.3	78.7	0.00413864	1.2977	Up
Q9QXK3	Copg2	Coatomer subunit gamma-2 OS=Mus musculus OX=10090 GN=Copg2 PE=1 SV=1	104	105.9	112.5	82.4	78.7	87.2	0.00227128	1.29843	Up
Q01730	Rsu1	Ras suppressor protein 1 OS=Mus musculus OX=10090 GN=Rsu1 PE=1 SV=3	104.5	113.3	113.6	84.4	74.4	96.3	0.0220769	1.2991	Up
Q3KNM2	Marchf5	E3 ubiquitin-protein ligase MARCHF5 OS=Mus musculus OX=10090 GN=Marchf5 PE=1 SV=1	95.3	95.4	112	68.4	77.1	87.5	0.0412336	1.29914	Up
Q9D819	Ppa1	Inorganic pyrophosphatase OS=Mus musculus OX=10090 GN=Ppa1 PE=1 SV=1	119.3	105.5	113.8	83.5	90.7	86.3	0.00452749	1.29981	Up
P62874	Gnb1	Guanine nucleotide-binding protein G(I)/G(S)/G(T) subunit beta-1 OS=Mus musculus OX=10090 GN=Gnb1 PE=1 SV=3	111.6	106.4	115	76.3	91.5	87.9	0.00785664	1.30231	Up
P70695	Fbp2	Fructose-1,6-bisphosphatase isozyme 2 OS=Mus musculus OX=10090 GN=Fbp2 PE=1 SV=2	113.1	101.1	114.2	80.4	78.2	93.5	0.0161171	1.30266	Up
O08749	Dld	Dihydrolipoyl dehydrogenase, mitochondrial OS=Mus musculus OX=10090 GN=Dld PE=1 SV=2	104.6	109.8	104.9	82.7	71.6	90.8	0.0131207	1.30273	Up
Q8K4F5	Abhd11	Protein ABHD11 OS=Mus musculus OX=10090 GN=Abhd11 PE=1 SV=1	113.7	124.3	107	87.7	75.7	101.2	0.0398005	1.30385	Up
P62069	Usp46	Ubiquitin carboxyl-terminal hydrolase 46 OS=Mus musculus OX=10090 GN=Usp46 PE=1 SV=1	105.3	113.6	116.6	76.6	86.4	94.3	0.0131647	1.30393	Up
P48771	Cox7a2	Cytochrome c oxidase subunit 7A2, mitochondrial OS=Mus musculus OX=10090 GN=Cox7a2 PE=1 SV=2	104.7	101.1	108.8	81	72.1	87.9	0.00849714	1.30539	Up
P03958	Ada	Adenosine deaminase OS=Mus musculus OX=10090 GN=Ada PE=1 SV=3	119.1	102.3	107.7	79.8	81.1	90.6	0.012599	1.30855	Up
Q8BG73	Sh3bgrl2	SH3 domain-binding glutamic acid-rich-like protein 2 OS=Mus musculus OX=10090 GN=Sh3bgrl2 PE=1 SV=1	108	100.8	112.8	73.9	86.6	85.1	0.00884448	1.30945	Up
O35604	Npc1	NPC intracellular cholesterol transporter 1 OS=Mus musculus OX=10090 GN=Npc1 PE=1 SV=2	96.6	103	115.3	76.9	88.7	74.8	0.0237118	1.3099	Up
P52760	Rida	2-iminobutanoate/2-iminopropanoate deaminase OS=Mus musculus OX=10090 GN=Rida PE=1 SV=3	112.9	112	104.2	79.5	79.3	92.3	0.00704635	1.31063	Up
Q9CPU0	Glo1	Lactoylglutathione lyase OS=Mus musculus OX=10090 GN=Glo1 PE=1 SV=3	103.3	114.2	99.7	85.2	72.9	83.9	0.0127976	1.31074	Up
Q8BTF7	Lig4	DNA ligase 4 OS=Mus musculus OX=10090 GN=Lig4 PE=2 SV=2	112.1	110.2	109.2	83.5	90.5	78.8	0.0017022	1.31131	Up
Q8BPM2	Map4k5	Mitogen-activated protein kinase kinase kinase kinase 5 OS=Mus musculus OX=10090 GN=Map4k5 PE=1 SV=2	104	110.9	103.1	73.8	75	93.6	0.0213922	1.31188	Up
Q9JI46	Nudt3	Diphosphoinositol polyphosphate phosphohydrolase 1 OS=Mus musculus OX=10090 GN=Nudt3 PE=1 SV=1	103.4	98.7	105.8	66.6	82.2	85.8	0.0174075	1.31245	Up
P61458	Pcbd1	Pterin-4-alpha-carbinolamine dehydratase OS=Mus musculus OX=10090 GN=Pcbd1 PE=1 SV=2	117.7	105	107.9	76.1	90.2	85.3	0.00954335	1.31399	Up
Q99L13	Hibadh	3-hydroxyisobutyrate dehydrogenase, mitochondrial OS=Mus musculus OX=10090 GN=Hibadh PE=1 SV=1	111	103	107.7	79.3	79.2	86.1	0.00139351	1.31521	Up
Q9Z1Q9	Vars1	Valine--tRNA ligase OS=Mus musculus OX=10090 GN=Vars1 PE=1 SV=1	96.2	101.3	102.9	68.8	76.6	82.9	0.00616616	1.31581	Up
E9Q649	Gcnt4	Beta-1,3-galactosyl-O-glycosyl-glycoprotein beta-1,6-N-acetylglucosaminyltransferase 4 OS=Mus musculus OX=10090 GN=Gcnt4 PE=3 SV=1	96.9	107.8	112.4	78.2	79.6	83.1	0.0062202	1.31631	Up
P62313	Lsm6	U6 snRNA-associated Sm-like protein LSm6 OS=Mus musculus OX=10090 GN=Lsm6 PE=1 SV=1	106.7	111.8	109.8	82	81.3	86	0.000225981	1.31689	Up
Q8C6G8	Wdr26	WD repeat-containing protein 26 OS=Mus musculus OX=10090 GN=Wdr26 PE=1 SV=3	108.9	110	104.8	75.4	83.6	86.7	0.00221324	1.31746	Up
P62878	Rbx1	E3 ubiquitin-protein ligase RBX1 OS=Mus musculus OX=10090 GN=Rbx1 PE=1 SV=1	104.9	106.3	106.5	63.9	87.1	89.9	0.036182	1.3188	Up
Q62261	Sptbn1	Spectrin beta chain, non-erythrocytic 1 OS=Mus musculus OX=10090 GN=Sptbn1 PE=1 SV=2	103.4	110	107.1	83.4	82.4	77	0.000715066	1.32002	Up
Q9DCS3	Mecr	Enoyl-[acyl-carrier-protein] reductase, mitochondrial OS=Mus musculus OX=10090 GN=Mecr PE=1 SV=2	106.4	111.6	102.6	74.2	75.1	93	0.0172184	1.32315	Up
Q91X83	Mat1a	S-adenosylmethionine synthase isoform type-1 OS=Mus musculus OX=10090 GN=Mat1a PE=1 SV=1	107.5	111.2	106.8	79.1	86.2	80.7	0.00048187	1.32317	Up
Q62420	Sh3gl2	Endophilin-A1 OS=Mus musculus OX=10090 GN=Sh3gl2 PE=1 SV=2	106	90.6	104.7	82.4	64.2	81	0.0325333	1.32381	Up
Q8K3K7	Agpat2	1-acyl-sn-glycerol-3-phosphate acyltransferase beta OS=Mus musculus OX=10090 GN=Agpat2 PE=1 SV=1	102.1	120.1	107.8	75.5	83.4	90.3	0.016817	1.32424	Up
O54833	Csnk2a2	Casein kinase II subunit alpha' OS=Mus musculus OX=10090 GN=Csnk2a2 PE=1 SV=1	100.7	106.5	112.4	81.1	77.4	82.8	0.00220593	1.32449	Up
Q8VBW6	Nae1	NEDD8-activating enzyme E1 regulatory subunit OS=Mus musculus OX=10090 GN=Nae1 PE=1 SV=1	109.8	105.7	109	77.2	87.1	80.4	0.00111063	1.32611	Up
Q99KB8	Hagh	Hydroxyacylglutathione hydrolase, mitochondrial OS=Mus musculus OX=10090 GN=Hagh PE=1 SV=2	105.1	97.8	105.6	74.4	73.7	84.5	0.0041868	1.32631	Up
P62869	Elob	Elongin-B OS=Mus musculus OX=10090 GN=Elob PE=1 SV=1	111.4	109	108.1	78.5	81.8	87.2	0.000578531	1.32727	Up
P30999	Ctnnd1	Catenin delta-1 OS=Mus musculus OX=10090 GN=Ctnnd1 PE=1 SV=2	106.8	124.1	113	86.6	90.8	81.7	0.00772475	1.32729	Up
P28028	Braf	Serine/threonine-protein kinase B-raf OS=Mus musculus OX=10090 GN=Braf PE=1 SV=4	121.6	113.3	117.2	78.9	100.1	86.1	0.0121763	1.32818	Up
Q8BWM0	Ptges2	Prostaglandin E synthase 2 OS=Mus musculus OX=10090 GN=Ptges2 PE=1 SV=3	105.9	93.3	110.3	69.8	83.3	79.9	0.0172943	1.32833	Up
P60764	Rac3	Ras-related C3 botulinum toxin substrate 3 OS=Mus musculus OX=10090 GN=Rac3 PE=1 SV=1	105.6	116	114.5	84.1	86.1	82.7	0.001219	1.32898	Up
Q80X66	Btbd10	BTB/POZ domain-containing protein 10 OS=Mus musculus OX=10090 GN=Btbd10 PE=1 SV=1	116.6	105.3	114.9	87.5	84.4	81.4	0.00210596	1.32965	Up
P46978	Stt3a	Dolichyl-diphosphooligosaccharide--protein glycosyltransferase subunit STT3A OS=Mus musculus OX=10090 GN=Stt3a PE=1 SV=1	106	107.7	100.9	76.6	74.1	85.3	0.00271042	1.33305	Up
Q9Z0R6	Itsn2	Intersectin-2 OS=Mus musculus OX=10090 GN=Itsn2 PE=1 SV=2	116.5	122	110.7	83.3	89.5	89.1	0.00160742	1.33333	Up
Q8R3P2	Dtx2	Probable E3 ubiquitin-protein ligase DTX2 OS=Mus musculus OX=10090 GN=Dtx2 PE=1 SV=2	119.5	106	112.1	81.3	85.2	86.4	0.00254076	1.33491	Up
P62838	Ube2d2	Ubiquitin-conjugating enzyme E2 D2 OS=Mus musculus OX=10090 GN=Ube2d2 PE=1 SV=1	99.3	110.5	112.2	67	81.9	92.2	0.0321017	1.33555	Up
Q9ERF3	Wdr61	WD repeat-containing protein 61 OS=Mus musculus OX=10090 GN=Wdr61 PE=1 SV=1	110.4	105.6	103.4	70.2	85	83.7	0.00652953	1.33696	Up
Q9R111	Gda	Guanine deaminase OS=Mus musculus OX=10090 GN=Gda PE=1 SV=1	109.1	110.6	107.7	79.2	73	92	0.00802649	1.3407	Up
P97329	Kif20a	Kinesin-like protein KIF20A OS=Mus musculus OX=10090 GN=Kif20a PE=1 SV=1	117.1	116.5	111.5	81.2	93.4	82.7	0.00229303	1.34124	Up
P61092	Siah1a	E3 ubiquitin-protein ligase SIAH1A OS=Mus musculus OX=10090 GN=Siah1a PE=1 SV=1	114	111.6	122.2	84.3	90.9	84.1	0.00165344	1.3413	Up
Q9D832	Dnajb4	DnaJ homolog subfamily B member 4 OS=Mus musculus OX=10090 GN=Dnajb4 PE=1 SV=1	114.8	106.6	130.2	93.1	88.8	80.2	0.0194074	1.34147	Up
Q9D6S7	Mrrf	Ribosome-recycling factor, mitochondrial OS=Mus musculus OX=10090 GN=Mrrf PE=1 SV=1	116.7	115.4	115.1	96.9	67.3	94.6	0.0363799	1.34158	Up
Q3U0D9	Hace1	E3 ubiquitin-protein ligase HACE1 OS=Mus musculus OX=10090 GN=Hace1 PE=1 SV=1	131.9	121.4	103.5	92.6	97.4	75.5	0.0457381	1.34388	Up
Q9Z1Q2	Abhd16a	Phosphatidylserine lipase ABHD16A OS=Mus musculus OX=10090 GN=Abhd16a PE=1 SV=3	99.6	100.1	127.7	80.1	81.8	81.6	0.03966	1.34456	Up
Q8BGN3	Enpp6	Glycerophosphocholine cholinephosphodiesterase ENPP6 OS=Mus musculus OX=10090 GN=Enpp6 PE=1 SV=1	116.7	109.3	95.8	83.3	66.3	89.7	0.0414635	1.34476	Up
Q60854	Serpinb6	Serpin B6 OS=Mus musculus OX=10090 GN=Serpinb6 PE=1 SV=1	118.8	102.8	113.2	79.1	82.5	87	0.00529824	1.34674	Up
Q9CWU9	Nup37	Nucleoporin Nup37 OS=Mus musculus OX=10090 GN=Nup37 PE=1 SV=2	109.8	120.5	110.4	86.2	75.6	91.1	0.00699768	1.34717	Up
Q9JKP7	Pole3	DNA polymerase epsilon subunit 3 OS=Mus musculus OX=10090 GN=Pole3 PE=1 SV=1	126.2	103.6	124.4	92.6	89.4	80.8	0.019456	1.34779	Up
Q8R3Q6	Ccdc58	Coiled-coil domain-containing protein 58 OS=Mus musculus OX=10090 GN=Ccdc58 PE=1 SV=1	128.1	118.1	110.3	93.1	81.2	89.4	0.00770836	1.35192	Up
O35435	Dhodh	Dihydroorotate dehydrogenase (quinone), mitochondrial OS=Mus musculus OX=10090 GN=Dhodh PE=1 SV=2	109.3	112.9	105.5	68.1	84.2	90	0.0144786	1.35246	Up
Q8BZW8	Nhlrc2	NHL repeat-containing protein 2 OS=Mus musculus OX=10090 GN=Nhlrc2 PE=1 SV=1	109.8	114	108	77.2	78	89.9	0.00295953	1.35373	Up
O88952	Lin7c	Protein lin-7 homolog C OS=Mus musculus OX=10090 GN=Lin7c PE=1 SV=2	112.6	103.5	112.4	84.3	77	81.2	0.00145153	1.35464	Up
P10630	Eif4a2	Eukaryotic initiation factor 4A-II OS=Mus musculus OX=10090 GN=Eif4a2 PE=1 SV=2	104.4	108.5	104.4	72.1	72.1	89.9	0.010379	1.3554	Up
E9Q4F2	Klhl18	Kelch-like protein 18 OS=Mus musculus OX=10090 GN=Klhl18 PE=1 SV=1	106.5	99.3	107.4	86.3	61.1	83.5	0.0306404	1.35643	Up
E9Q7G0	Numa1	Nuclear mitotic apparatus protein 1 OS=Mus musculus OX=10090 GN=Numa1 PE=1 SV=1	116.5	106.1	110.2	84	78.1	83.1	0.00117537	1.35726	Up
Q3TZZ7	Esyt2	Extended synaptotagmin-2 OS=Mus musculus OX=10090 GN=Esyt2 PE=1 SV=1	105.4	112.5	113.2	83.4	77	83.5	0.000907155	1.35752	Up
Q9CPZ8	Cmc1	COX assembly mitochondrial protein homolog OS=Mus musculus OX=10090 GN=Cmc1 PE=1 SV=1	105.6	113.2	111.5	80.1	79.1	84	0.000452474	1.35814	Up
P68037	Ube2l3	Ubiquitin-conjugating enzyme E2 L3 OS=Mus musculus OX=10090 GN=Ube2l3 PE=1 SV=1	105.8	112.6	109.1	70.8	82.9	87.4	0.00568421	1.35836	Up
Q99PQ2	Trim11	E3 ubiquitin-protein ligase TRIM11 OS=Mus musculus OX=10090 GN=Trim11 PE=1 SV=1	107.8	111.6	114.7	83.4	86.2	76.3	0.00117089	1.35868	Up
P57716	Ncstn	Nicastrin OS=Mus musculus OX=10090 GN=Ncstn PE=1 SV=3	108.4	109.2	107.3	74.9	74.4	89.8	0.00490366	1.35885	Up
Q65Z40	Wapl	Wings apart-like protein homolog OS=Mus musculus OX=10090 GN=Wapl PE=1 SV=2	111.4	120.7	106.3	91.6	78	79.2	0.00786023	1.36013	Up
Q8BVF2	Pdcl3	Phosducin-like protein 3 OS=Mus musculus OX=10090 GN=Pdcl3 PE=1 SV=1	93.2	115.6	109.5	73.2	71.6	89	0.0316476	1.36142	Up
Q9Z2I8	Suclg2	Succinate--CoA ligase [GDP-forming] subunit beta, mitochondrial OS=Mus musculus OX=10090 GN=Suclg2 PE=1 SV=3	110.1	120	123.6	76.7	102	81	0.023543	1.36196	Up
Q9QY93	Dctpp1	dCTP pyrophosphatase 1 OS=Mus musculus OX=10090 GN=Dctpp1 PE=1 SV=1	110.6	111.4	111.7	81.9	75.5	87.6	0.00108786	1.36204	Up
P24860	Ccnb1	G2/mitotic-specific cyclin-B1 OS=Mus musculus OX=10090 GN=Ccnb1 PE=1 SV=3	127.3	122.6	128.3	74.9	102.6	100	0.0203405	1.36288	Up
Q80YD1	Supv3l1	ATP-dependent RNA helicase SUPV3L1, mitochondrial OS=Mus musculus OX=10090 GN=Supv3l1 PE=1 SV=1	105.3	113	110	83.9	88.4	68.5	0.0105189	1.36337	Up
P09803	Cdh1	Cadherin-1 OS=Mus musculus OX=10090 GN=Cdh1 PE=1 SV=1	102.2	108.1	111.6	78.6	79.6	77.9	0.000508339	1.36341	Up
Q8VEL0	Mospd1	Motile sperm domain-containing protein 1 OS=Mus musculus OX=10090 GN=Mospd1 PE=1 SV=1	105.3	112.3	106.3	78.9	76.6	81.8	0.000405294	1.36494	Up
P01139	Ngf	Beta-nerve growth factor OS=Mus musculus OX=10090 GN=Ngf PE=1 SV=2	110.5	113.5	107.8	87.1	65.9	90	0.0189687	1.36543	Up
Q9QUH0	Glrx	Glutaredoxin-1 OS=Mus musculus OX=10090 GN=Glrx PE=1 SV=3	109	115.3	103	79.8	70	89.9	0.012413	1.36546	Up
Q99KR3	Lactb2	Endoribonuclease LACTB2 OS=Mus musculus OX=10090 GN=Lactb2 PE=1 SV=1	110.6	96.7	107.9	79.4	77.5	73.6	0.00352952	1.36746	Up
Q9R1C7	Prpf40a	Pre-mRNA-processing factor 40 homolog A OS=Mus musculus OX=10090 GN=Prpf40a PE=1 SV=1	109.1	112.3	108.8	84.9	76.3	80	0.000407522	1.36899	Up
Q9Z223	Mocs2	Molybdopterin synthase catalytic subunit OS=Mus musculus OX=10090 GN=Mocs2 PE=1 SV=3	119.5	119.8	112	91.6	87.6	77.1	0.00323009	1.37066	Up
P08121	Col3a1	Collagen alpha-1(III) chain OS=Mus musculus OX=10090 GN=Col3a1 PE=1 SV=4	39.3	43.6	42.4	31.3	35.9	24.2	0.0359551	1.3709	Up
Q9CXD9	Lrrc17	Leucine-rich repeat-containing protein 17 OS=Mus musculus OX=10090 GN=Lrrc17 PE=2 SV=1	105.7	101.8	97.3	78.5	69.3	74.5	0.00158289	1.37112	Up
Q61425	Hadh	Hydroxyacyl-coenzyme A dehydrogenase, mitochondrial OS=Mus musculus OX=10090 GN=Hadh PE=1 SV=2	105.9	105.8	107.5	75.2	72.7	84.6	0.00139743	1.3729	Up
Q99JB2	Stoml2	Stomatin-like protein 2, mitochondrial OS=Mus musculus OX=10090 GN=Stoml2 PE=1 SV=1	113.9	107.5	114.4	84.7	78.1	81.6	0.00048132	1.37398	Up
Q6PEB6	Mob4	MOB-like protein phocein OS=Mus musculus OX=10090 GN=Mob4 PE=1 SV=1	111.7	121.5	105.8	73.7	95.1	77.8	0.0182869	1.3747	Up
Q5SSW2	Psme4	Proteasome activator complex subunit 4 OS=Mus musculus OX=10090 GN=Psme4 PE=1 SV=1	102.7	103.6	113.3	68	91.1	73	0.020084	1.37699	Up
D3Z6Q9	Bin2	Bridging integrator 2 OS=Mus musculus OX=10090 GN=Bin2 PE=1 SV=1	109.3	109	112.5	79	75	86	0.000884156	1.37833	Up
Q8R4R6	Nup35	Nucleoporin NUP35 OS=Mus musculus OX=10090 GN=Nup35 PE=1 SV=2	108.9	119.4	106.6	91.7	70.7	80.5	0.0132694	1.37876	Up
Q9QZE7	Tsnax	Translin-associated protein X OS=Mus musculus OX=10090 GN=Tsnax PE=1 SV=1	104.7	104	108.8	74.1	69.8	85.4	0.00384475	1.38465	Up
P63166	Sumo1	Small ubiquitin-related modifier 1 OS=Mus musculus OX=10090 GN=Sumo1 PE=1 SV=1	125.9	109.8	125.6	89.7	89.3	81.8	0.0047643	1.38535	Up
Q60932	Vdac1	Voltage-dependent anion-selective channel protein 1 OS=Mus musculus OX=10090 GN=Vdac1 PE=1 SV=3	111.3	115.6	103.8	79.9	71.4	87	0.00559501	1.38775	Up
O88696	Clpp	ATP-dependent Clp protease proteolytic subunit, mitochondrial OS=Mus musculus OX=10090 GN=Clpp PE=1 SV=1	112.4	100.7	102	76.8	63.4	86.6	0.0185472	1.38933	Up
Q9Z2Z6	Slc25a20	Mitochondrial carnitine/acylcarnitine carrier protein OS=Mus musculus OX=10090 GN=Slc25a20 PE=1 SV=1	99.6	111.1	129.8	73	85.5	86.3	0.0311982	1.39093	Up
Q8R001	Mapre2	Microtubule-associated protein RP/EB family member 2 OS=Mus musculus OX=10090 GN=Mapre2 PE=1 SV=1	118.9	112.5	113.2	82.2	78.4	86.7	0.000495982	1.39345	Up
Q923G2	Polr2h	DNA-directed RNA polymerases I, II, and III subunit RPABC3 OS=Mus musculus OX=10090 GN=Polr2h PE=1 SV=3	99.7	111.8	113.8	65.1	80.7	87.6	0.0184842	1.39374	Up
Q9JHW2	Nit2	Omega-amidase NIT2 OS=Mus musculus OX=10090 GN=Nit2 PE=1 SV=1	115.1	108.9	111	85.8	76.2	78.1	0.000788899	1.39525	Up
P18155	Mthfd2	Bifunctional methylenetetrahydrofolate dehydrogenase/cyclohydrolase, mitochondrial OS=Mus musculus OX=10090 GN=Mthfd2 PE=1 SV=1	120.2	114.9	104.7	81	75.2	87.3	0.00500263	1.39548	Up
Q5SUF2	Luc7l3	Luc7-like protein 3 OS=Mus musculus OX=10090 GN=Luc7l3 PE=1 SV=1	119.7	113.6	113.9	86.6	76	86.1	0.00118111	1.39606	Up
Q8C878	Uba3	NEDD8-activating enzyme E1 catalytic subunit OS=Mus musculus OX=10090 GN=Uba3 PE=1 SV=2	108.7	110.7	112.7	78.8	82.9	76.1	0.000163017	1.39655	Up
Q9WVE8	Pacsin2	Protein kinase C and casein kinase substrate in neurons protein 2 OS=Mus musculus OX=10090 GN=Pacsin2 PE=1 SV=1	116.7	109.1	114.5	79	84.9	79.4	0.000395292	1.39868	Up
P62897	Cycs	Cytochrome c, somatic OS=Mus musculus OX=10090 GN=Cycs PE=1 SV=2	126.3	109.6	98.6	81.6	72.9	84.6	0.0223504	1.399	Up
Q8BK67	Rcc2	Protein RCC2 OS=Mus musculus OX=10090 GN=Rcc2 PE=1 SV=1	102.7	91.8	123.8	81.5	77	68.9	0.0398281	1.39974	Up
P97346	Nxn	Nucleoredoxin OS=Mus musculus OX=10090 GN=Nxn PE=1 SV=1	109.9	95.7	103.9	69	64.6	87.4	0.021976	1.40045	Up
Q9EQY0	Ern1	Serine/threonine-protein kinase/endoribonuclease IRE1 OS=Mus musculus OX=10090 GN=Ern1 PE=1 SV=1	123.8	105.6	114.1	86.7	88.6	69.9	0.0144961	1.4009	Up
Q9JLY7	Dusp14	Dual specificity protein phosphatase 14 OS=Mus musculus OX=10090 GN=Dusp14 PE=2 SV=2	98.5	110.3	119.4	73.1	82	78.8	0.00882312	1.40316	Up
Q3TCX3	Khdc4	KH homology domain-containing protein 4 OS=Mus musculus OX=10090 GN=Khdc4 PE=1 SV=1	105	115.8	109.7	90.5	73.4	71.6	0.00954146	1.4034	Up
Q91ZW3	Smarca5	SWI/SNF-related matrix-associated actin-dependent regulator of chromatin subfamily A member 5 OS=Mus musculus OX=10090 GN=Smarca5 PE=1 SV=1	117.4	120.2	112.7	83.2	85.4	81	0.000186534	1.40345	Up
Q3UQN2	Fcho2	F-BAR domain only protein 2 OS=Mus musculus OX=10090 GN=Fcho2 PE=1 SV=1	109.6	119.6	102.7	81.4	73.1	81.8	0.00491628	1.40457	Up
P28656	Nap1l1	Nucleosome assembly protein 1-like 1 OS=Mus musculus OX=10090 GN=Nap1l1 PE=1 SV=2	126.2	123.6	109.8	92.4	72.9	90.5	0.0125414	1.40579	Up
Q9R0X0	Med20	Mediator of RNA polymerase II transcription subunit 20 OS=Mus musculus OX=10090 GN=Med20 PE=1 SV=1	108.6	111.2	119	83.2	78.5	78.9	0.000702651	1.40815	Up
Q60865	Caprin1	Caprin-1 OS=Mus musculus OX=10090 GN=Caprin1 PE=1 SV=2	119.2	119.3	103.7	74.3	71.9	96.8	0.0251175	1.40823	Up
Q8VCF0	Mavs	Mitochondrial antiviral-signaling protein OS=Mus musculus OX=10090 GN=Mavs PE=1 SV=1	113	117.5	105.4	77.1	62.9	97.9	0.0385473	1.41194	Up
Q8R4E9	Cdt1	DNA replication factor Cdt1 OS=Mus musculus OX=10090 GN=Cdt1 PE=1 SV=1	120.1	117.9	113.5	80	84.1	84.8	0.000152908	1.41221	Up
Q91X78	Erlin1	Erlin-1 OS=Mus musculus OX=10090 GN=Erlin1 PE=1 SV=2	117.3	107.2	112.6	62.7	85.9	89.9	0.0214803	1.41342	Up
Q923Q2	Stard13	StAR-related lipid transfer protein 13 OS=Mus musculus OX=10090 GN=Stard13 PE=1 SV=5	116.4	112	121.1	91.2	80.9	74.8	0.00331338	1.41555	Up
Q3UWZ0	Trim75	Tripartite motif-containing protein 75 OS=Mus musculus OX=10090 GN=Trim75 PE=2 SV=1	114.8	113	117.6	84.1	80.4	79.5	6.39999e-05	1.41557	Up
Q3THS6	Mat2a	S-adenosylmethionine synthase isoform type-2 OS=Mus musculus OX=10090 GN=Mat2a PE=1 SV=2	115.6	114.3	110.3	69.8	83.3	87	0.00364148	1.41691	Up
P61211	Arl1	ADP-ribosylation factor-like protein 1 OS=Mus musculus OX=10090 GN=Arl1 PE=1 SV=1	107.7	126.1	115.7	79.7	79.8	86.6	0.00401041	1.42015	Up
Q9CR26	Vta1	Vacuolar protein sorting-associated protein VTA1 homolog OS=Mus musculus OX=10090 GN=Vta1 PE=1 SV=1	113.7	121.4	108.8	85.3	71.4	85.1	0.00443656	1.42225	Up
Q6PA06	Atl2	Atlastin-2 OS=Mus musculus OX=10090 GN=Atl2 PE=1 SV=1	129.5	115.1	116.8	87.5	84.9	81.4	0.00181787	1.42396	Up
P84104	Srsf3	Serine/arginine-rich splicing factor 3 OS=Mus musculus OX=10090 GN=Srsf3 PE=1 SV=1	111.8	102.8	105.9	68.4	77.3	79.3	0.00172217	1.42444	Up
Q8C9S4	Ccdc186	Coiled-coil domain-containing protein 186 OS=Mus musculus OX=10090 GN=Ccdc186 PE=1 SV=2	117.1	111.7	118.1	81.6	82.4	78.9	0.000103939	1.42816	Up
P62141	Ppp1cb	Serine/threonine-protein phosphatase PP1-beta catalytic subunit OS=Mus musculus OX=10090 GN=Ppp1cb PE=1 SV=3	106.5	113.3	108.9	78.7	63.7	86.9	0.00944084	1.43349	Up
Q7TMY7	Ipo8	Importin-8 OS=Mus musculus OX=10090 GN=Ipo8 PE=1 SV=3	115.6	118.7	112.9	81.1	81	79.9	3.41134e-05	1.43471	Up
Q9CQX0	Otub2	Ubiquitin thioesterase OTUB2 OS=Mus musculus OX=10090 GN=Otub2 PE=1 SV=1	101.6	102.9	102.2	63.3	63.7	86.5	0.0155159	1.43653	Up
Q9WUQ2	Preb	Prolactin regulatory element-binding protein OS=Mus musculus OX=10090 GN=Preb PE=1 SV=1	117.5	115	117.2	69.7	80.4	93.2	0.00657749	1.43732	Up
P62488	Polr2g	DNA-directed RNA polymerase II subunit RPB7 OS=Mus musculus OX=10090 GN=Polr2g PE=1 SV=1	114.5	118.3	116.3	59.6	95	88.1	0.0311755	1.4384	Up
Q9D2Z4	Senp8	Sentrin-specific protease 8 OS=Mus musculus OX=10090 GN=Senp8 PE=1 SV=2	125.5	114.5	117.1	82.2	83.9	81.9	0.000421701	1.43992	Up
Q99JX7	Nxf1	Nuclear RNA export factor 1 OS=Mus musculus OX=10090 GN=Nxf1 PE=1 SV=3	115	118.3	100.7	81.4	78.6	71.8	0.00506365	1.4409	Up
Q9CQY6	Uqcc2	Ubiquinol-cytochrome-c reductase complex assembly factor 2 OS=Mus musculus OX=10090 GN=Uqcc2 PE=1 SV=1	113.6	113.8	110.1	75.3	79.4	79.4	4.57588e-05	1.44169	Up
Q60967	Papss1	Bifunctional 3'-phosphoadenosine 5'-phosphosulfate synthase 1 OS=Mus musculus OX=10090 GN=Papss1 PE=1 SV=1	108.7	116.2	108.2	81.3	72.5	76.4	0.000699462	1.447	Up
Q8BFY9	Tnpo1	Transportin-1 OS=Mus musculus OX=10090 GN=Tnpo1 PE=1 SV=2	113.6	129.3	115.1	85.7	78.3	83	0.00245695	1.44939	Up
O55125	Nipsnap1	Protein NipSnap homolog 1 OS=Mus musculus OX=10090 GN=Nipsnap1 PE=1 SV=1	106.4	103.1	99.6	64.3	74	74.9	0.00123115	1.44981	Up
P15920	Atp6v0a2	V-type proton ATPase 116 kDa subunit a2 OS=Mus musculus OX=10090 GN=Atp6v0a2 PE=1 SV=2	116.6	113	103	71.4	76.3	81.3	0.00225686	1.4524	Up
Q9ES00	Ube4b	Ubiquitin conjugation factor E4 B OS=Mus musculus OX=10090 GN=Ube4b PE=1 SV=3	103.9	99.1	115.8	70.4	74	75	0.00301669	1.45305	Up
Q9JIX0	Eny2	Transcription and mRNA export factor ENY2 OS=Mus musculus OX=10090 GN=Eny2 PE=1 SV=1	118.8	106.1	111.8	75.8	90.8	65.1	0.013562	1.45317	Up
P97364	Sephs2	Selenide, water dikinase 2 OS=Mus musculus OX=10090 GN=Sephs2 PE=1 SV=3	101.1	110.4	108.2	60.4	72.9	86.5	0.0143683	1.4545	Up
Q91V76		Ester hydrolase C11orf54 homolog OS=Mus musculus OX=10090 PE=1 SV=1	113.3	110.2	111.3	75.9	71.9	81.6	0.000287409	1.45946	Up
O35448	Ppt2	Lysosomal thioesterase PPT2 OS=Mus musculus OX=10090 GN=Ppt2 PE=1 SV=1	106.9	103.9	108.2	72.9	74.7	70.9	3.74046e-05	1.45995	Up
P70696	H2bc1	Histone H2B type 1-A OS=Mus musculus OX=10090 GN=H2bc1 PE=1 SV=3	101.4	113.7	123.5	85.1	72.4	74	0.00906407	1.46263	Up
Q62136	Ptpn21	Tyrosine-protein phosphatase non-receptor type 21 OS=Mus musculus OX=10090 GN=Ptpn21 PE=1 SV=1	106.5	111.1	118.3	60.6	86.9	82	0.0155789	1.46362	Up
P62774	Mtpn	Myotrophin OS=Mus musculus OX=10090 GN=Mtpn PE=1 SV=2	112.1	110.8	111.2	76.4	72.2	78.3	4.16887e-05	1.47245	Up
Q93092	Taldo1	Transaldolase OS=Mus musculus OX=10090 GN=Taldo1 PE=1 SV=2	115.8	109.8	108.3	75.7	68.5	82.1	0.00139754	1.47548	Up
Q60973	Rbbp7	Histone-binding protein RBBP7 OS=Mus musculus OX=10090 GN=Rbbp7 PE=1 SV=1	119.2	110.7	113.1	80.5	81.2	70.6	0.000974043	1.47654	Up
Q9JMD0	Znf207	BUB3-interacting and GLEBS motif-containing protein ZNF207 OS=Mus musculus OX=10090 GN=Znf207 PE=1 SV=1	110.6	103.6	110.6	72	75	72.6	0.000151514	1.47905	Up
Q3UE37	Ube2z	Ubiquitin-conjugating enzyme E2 Z OS=Mus musculus OX=10090 GN=Ube2z PE=1 SV=2	116.9	116	110.3	62.9	79.6	89.5	0.0099205	1.47931	Up
Q9WTU6	Mapk9	Mitogen-activated protein kinase 9 OS=Mus musculus OX=10090 GN=Mapk9 PE=1 SV=2	119.9	107.9	116.2	66.6	76.6	88.6	0.00681143	1.48404	Up
Q6PFR5	Tra2a	Transformer-2 protein homolog alpha OS=Mus musculus OX=10090 GN=Tra2a PE=1 SV=1	113.5	112.2	121.9	79.6	74.9	79.7	0.00038436	1.4842	Up
P10711	Tcea1	Transcription elongation factor A protein 1 OS=Mus musculus OX=10090 GN=Tcea1 PE=1 SV=2	124.5	113	128.1	85.2	89.6	70.8	0.0053414	1.4886	Up
Q8BGB7	Enoph1	Enolase-phosphatase E1 OS=Mus musculus OX=10090 GN=Enoph1 PE=1 SV=1	111.9	108.1	112.5	66.9	69.9	86.2	0.00404644	1.49103	Up
Q3TVC7	Ccndbp1	Cyclin-D1-binding protein 1 OS=Mus musculus OX=10090 GN=Ccndbp1 PE=1 SV=1	120.8	114.7	122.8	77.3	83.6	78.9	0.000214082	1.49416	Up
P61979	Hnrnpk	Heterogeneous nuclear ribonucleoprotein K OS=Mus musculus OX=10090 GN=Hnrnpk PE=1 SV=1	114.2	118.9	110.9	81.9	69.5	78.6	0.000966659	1.49565	Up
Q9ESW4	Agk	Acylglycerol kinase, mitochondrial OS=Mus musculus OX=10090 GN=Agk PE=1 SV=1	111.2	109.8	111.3	63.8	88.6	69.6	0.00805072	1.49685	Up
P54276	Msh6	DNA mismatch repair protein Msh6 OS=Mus musculus OX=10090 GN=Msh6 PE=1 SV=3	129.9	116.9	115.2	83.6	78.2	79.4	0.00121662	1.50083	Up
Q6RT24	Cenpe	Centromere-associated protein E OS=Mus musculus OX=10090 GN=Cenpe PE=1 SV=1	127.7	117.6	117.6	81.2	80.2	80.3	0.000281269	1.50145	Up
P61965	Wdr5	WD repeat-containing protein 5 OS=Mus musculus OX=10090 GN=Wdr5 PE=1 SV=1	112.4	110.2	108.1	74.1	66.3	79.8	0.000853713	1.50182	Up
Q6NZB0	Dnajc8	DnaJ homolog subfamily C member 8 OS=Mus musculus OX=10090 GN=Dnajc8 PE=1 SV=2	130.2	117.4	130.3	81.1	89.9	80.6	0.00130351	1.50199	Up
O08739	Ampd3	AMP deaminase 3 OS=Mus musculus OX=10090 GN=Ampd3 PE=1 SV=2	83.7	92.2	99.6	60.6	70.4	52.2	0.0116359	1.50382	Up
P47941	Crkl	Crk-like protein OS=Mus musculus OX=10090 GN=Crkl PE=1 SV=2	115.8	109.2	103.9	76.3	67.5	74.4	0.0010666	1.50733	Up
P13439	Umps	Uridine 5'-monophosphate synthase OS=Mus musculus OX=10090 GN=Umps PE=1 SV=3	127.6	116.2	102.2	63	82.7	83.7	0.0175574	1.50828	Up
Q3USZ8	Dipk2a	Divergent protein kinase domain 2A OS=Mus musculus OX=10090 GN=Dipk2a PE=1 SV=2	114.4	120.3	107.1	71.2	67.1	87.9	0.00654281	1.51105	Up
Q9DBJ3	Baiap2l1	Brain-specific angiogenesis inhibitor 1-associated protein 2-like protein 1 OS=Mus musculus OX=10090 GN=Baiap2l1 PE=1 SV=1	120.5	119.8	112.5	76.9	79.8	76.3	0.000135885	1.51416	Up
Q61166	Mapre1	Microtubule-associated protein RP/EB family member 1 OS=Mus musculus OX=10090 GN=Mapre1 PE=1 SV=3	118.8	120.2	110.1	74.1	74	82.1	0.00066841	1.51651	Up
Q9JIC3	Dclre1a	DNA cross-link repair 1A protein OS=Mus musculus OX=10090 GN=Dclre1a PE=1 SV=2	105.2	115.7	90.8	75.8	64.3	65.2	0.0119234	1.51827	Up
Q0VGB7	Ppp4r2	Serine/threonine-protein phosphatase 4 regulatory subunit 2 OS=Mus musculus OX=10090 GN=Ppp4r2 PE=1 SV=1	113.1	112.4	113.4	65.4	72.8	84.7	0.00235327	1.52041	Up
Q9CQE6	Asf1a	Histone chaperone ASF1A OS=Mus musculus OX=10090 GN=Asf1a PE=1 SV=1	113.1	123.4	107.4	72.6	65.6	87.7	0.00804582	1.52236	Up
B9EJR8	Dnaaf5	Dynein assembly factor 5, axonemal OS=Mus musculus OX=10090 GN=Dnaaf5 PE=1 SV=1	118.4	118.3	117.9	76.8	85.4	70.6	0.000697755	1.5232	Up
P26369	U2af2	Splicing factor U2AF 65 kDa subunit OS=Mus musculus OX=10090 GN=U2af2 PE=1 SV=3	124.5	110.7	116.7	81.7	74.4	74.9	0.000965047	1.52338	Up
Q8CFE2	Hpf1	Histone PARylation factor 1 OS=Mus musculus OX=10090 GN=Hpf1 PE=1 SV=1	110.3	107.8	111.3	69	73.6	73.5	3.32546e-05	1.52429	Up
Q9CW46	Raver1	Ribonucleoprotein PTB-binding 1 OS=Mus musculus OX=10090 GN=Raver1 PE=1 SV=2	118	103.7	118.7	78.2	82.9	62.1	0.00804082	1.52509	Up
Q5I043	Usp28	Ubiquitin carboxyl-terminal hydrolase 28 OS=Mus musculus OX=10090 GN=Usp28 PE=1 SV=1	125.5	120.4	121.6	80.5	85.1	74	0.000281397	1.53381	Up
Q8C7E7	Stbd1	Starch-binding domain-containing protein 1 OS=Mus musculus OX=10090 GN=Stbd1 PE=1 SV=1	120.7	112.4	113.6	76.1	77.8	72	0.000205233	1.53475	Up
O55106	Strn	Striatin OS=Mus musculus OX=10090 GN=Strn PE=1 SV=2	116.7	116.1	113.4	78.5	72.4	73.4	4.5677e-05	1.54347	Up
Q99J36	Thumpd1	THUMP domain-containing protein 1 OS=Mus musculus OX=10090 GN=Thumpd1 PE=1 SV=1	103.3	113.7	110.6	70	70.5	70.7	0.000231413	1.55114	Up
Q9DBT5	Ampd2	AMP deaminase 2 OS=Mus musculus OX=10090 GN=Ampd2 PE=1 SV=1	110.1	94.6	117	67.2	62.6	77.2	0.00840949	1.55411	Up
Q3UQ44	Iqgap2	Ras GTPase-activating-like protein IQGAP2 OS=Mus musculus OX=10090 GN=Iqgap2 PE=1 SV=2	118.9	121.7	120.3	71.6	86.7	73.3	0.000881194	1.55829	Up
A2A8Z1	Osbpl9	Oxysterol-binding protein-related protein 9 OS=Mus musculus OX=10090 GN=Osbpl9 PE=1 SV=1	113.5	100.8	139.4	65.5	90.7	70.6	0.0368017	1.55952	Up
Q9R0Q1	Sytl4	Synaptotagmin-like protein 4 OS=Mus musculus OX=10090 GN=Sytl4 PE=1 SV=1	119.4	132.2	105.9	80.1	66.6	82.5	0.00918085	1.55977	Up
Q8R4X3	Rbm12	RNA-binding protein 12 OS=Mus musculus OX=10090 GN=Rbm12 PE=1 SV=3	98	114.9	130.9	68.3	65.3	86.6	0.0237543	1.56131	Up
Q61545	Ewsr1	RNA-binding protein EWS OS=Mus musculus OX=10090 GN=Ewsr1 PE=1 SV=2	116.4	113.9	124.5	91.3	73.9	61.8	0.00958281	1.563	Up
P11157	Rrm2	Ribonucleoside-diphosphate reductase subunit M2 OS=Mus musculus OX=10090 GN=Rrm2 PE=1 SV=1	104.3	117.6	116.4	73.5	67	75.2	0.00115441	1.56838	Up
Q9D5R2	Wdr20	WD repeat-containing protein 20 OS=Mus musculus OX=10090 GN=Wdr20 PE=2 SV=1	123.6	123.3	106.9	73.9	73	78.4	0.0017515	1.57035	Up
Q9DBF7	Cwc25	Pre-mRNA-splicing factor CWC25 homolog OS=Mus musculus OX=10090 GN=Cwc25 PE=2 SV=2	118.1	129	127.7	93.1	78.8	66.6	0.0056445	1.57149	Up
P10852	Slc3a2	4F2 cell-surface antigen heavy chain OS=Mus musculus OX=10090 GN=Slc3a2 PE=1 SV=1	113.3	107.5	109.3	70.9	67	72	6.25326e-05	1.57265	Up
Q99JI6	Rap1b	Ras-related protein Rap-1b OS=Mus musculus OX=10090 GN=Rap1b PE=1 SV=2	104.8	116.3	111.8	67.9	69.3	74.2	0.000462993	1.57474	Up
Q8BGF7	Pan2	PAN2-PAN3 deadenylation complex catalytic subunit Pan2 OS=Mus musculus OX=10090 GN=Pan2 PE=1 SV=1	101.7	111.4	127.6	70.4	74.7	70.4	0.0055899	1.58097	Up
O88935	Syn1	Synapsin-1 OS=Mus musculus OX=10090 GN=Syn1 PE=1 SV=2	110.3	124.5	116.1	76.5	72.1	73.2	0.00057501	1.58206	Up
P56546	Ctbp2	C-terminal-binding protein 2 OS=Mus musculus OX=10090 GN=Ctbp2 PE=1 SV=2	116.2	115.8	117.1	73.3	69.6	77.2	4.24521e-05	1.5861	Up
Q9QX60	Dguok	Deoxyguanosine kinase, mitochondrial OS=Mus musculus OX=10090 GN=Dguok PE=1 SV=3	118.9	101.4	116.4	72	62.8	76.5	0.00353462	1.59347	Up
Q9DCM2	Gstk1	Glutathione S-transferase kappa 1 OS=Mus musculus OX=10090 GN=Gstk1 PE=1 SV=3	111.6	119.4	111.4	62.3	77.4	75	0.00137541	1.59478	Up
Q99NH2	Pard3	Partitioning defective 3 homolog OS=Mus musculus OX=10090 GN=Pard3 PE=1 SV=2	116	107.5	117	69.8	70.8	72.5	0.000167679	1.59784	Up
Q9Z1N2	Orc1	Origin recognition complex subunit 1 OS=Mus musculus OX=10090 GN=Orc1 PE=1 SV=2	107.4	132.3	136.2	76.4	79.7	78.3	0.00651759	1.60367	Up
Q8R317	Ubqln1	Ubiquilin-1 OS=Mus musculus OX=10090 GN=Ubqln1 PE=1 SV=1	123.4	112.4	118.3	68	76.6	75.6	0.000435854	1.60808	Up
P26231	Ctnna1	Catenin alpha-1 OS=Mus musculus OX=10090 GN=Ctnna1 PE=1 SV=1	113	110.8	110.7	66.6	66.4	74.8	0.000123641	1.60972	Up
Q9DBG9	Tax1bp3	Tax1-binding protein 3 OS=Mus musculus OX=10090 GN=Tax1bp3 PE=1 SV=1	143.3	116.6	132.3	102.9	64.6	76	0.0226358	1.61068	Up
Q91YL2	Rnf126	E3 ubiquitin-protein ligase RNF126 OS=Mus musculus OX=10090 GN=Rnf126 PE=1 SV=1	111.7	102.8	112.6	66.7	53.8	82.2	0.0091717	1.61371	Up
Q9Z204	Hnrnpc	Heterogeneous nuclear ribonucleoproteins C1/C2 OS=Mus musculus OX=10090 GN=Hnrnpc PE=1 SV=1	109.7	108.2	120.5	81	61.7	67	0.00347839	1.61373	Up
Q05512	Mark2	Serine/threonine-protein kinase MARK2 OS=Mus musculus OX=10090 GN=Mark2 PE=1 SV=3	122.9	128.5	118	75.8	72.3	80.5	0.000260669	1.61592	Up
P43247	Msh2	DNA mismatch repair protein Msh2 OS=Mus musculus OX=10090 GN=Msh2 PE=1 SV=1	141.4	116.6	111.9	84.6	68.7	75.4	0.0100796	1.6174	Up
Q8R1X6	Spart	Spartin OS=Mus musculus OX=10090 GN=Spart PE=1 SV=1	131.1	114.6	119.7	74.9	83.1	67.7	0.00213004	1.61896	Up
Q501J6	Ddx17	Probable ATP-dependent RNA helicase DDX17 OS=Mus musculus OX=10090 GN=Ddx17 PE=1 SV=1	118.5	119.6	104.2	69.2	69.5	72.1	0.000965908	1.62381	Up
Q8BFV2	Pcid2	PCI domain-containing protein 2 OS=Mus musculus OX=10090 GN=Pcid2 PE=1 SV=1	109	112.2	136.7	69.9	90	59.7	0.0209518	1.62978	Up
Q3TCJ8	Ccdc69	Coiled-coil domain-containing protein 69 OS=Mus musculus OX=10090 GN=Ccdc69 PE=1 SV=1	151.4	115	132.5	86.5	81.7	75.6	0.00923017	1.63618	Up
Q9CQY2	Ramac	RNA guanine-N7 methyltransferase activating subunit OS=Mus musculus OX=10090 GN=Ramac PE=3 SV=1	125.1	113.6	114	73.2	72.8	69.2	0.000323805	1.63894	Up
P26350	Ptma	Prothymosin alpha OS=Mus musculus OX=10090 GN=Ptma PE=1 SV=2	118.7	109.4	115.1	61.7	63.3	84.4	0.00462764	1.63897	Up
Q61656	Ddx5	Probable ATP-dependent RNA helicase DDX5 OS=Mus musculus OX=10090 GN=Ddx5 PE=1 SV=2	121.3	128.4	109.6	78.1	73.1	67.8	0.00169106	1.64064	Up
Q9WVM1	Racgap1	Rac GTPase-activating protein 1 OS=Mus musculus OX=10090 GN=Racgap1 PE=1 SV=1	112.7	120.3	115.4	65	65.4	80.5	0.00118526	1.65197	Up
Q80ZM7	Gtf2a2	Transcription initiation factor IIA subunit 2 OS=Mus musculus OX=10090 GN=Gtf2a2 PE=1 SV=2	109	110.1	119.1	70	70.8	63.3	0.000360104	1.65703	Up
Q640Q5	Pan3	PAN2-PAN3 deadenylation complex subunit Pan3 OS=Mus musculus OX=10090 GN=Pan3 PE=1 SV=3	111.3	121.6	109.2	61.6	61	83.6	0.00563301	1.65907	Up
P17225	Ptbp1	Polypyrimidine tract-binding protein 1 OS=Mus musculus OX=10090 GN=Ptbp1 PE=1 SV=2	114.8	134.3	115.9	79.2	79.2	61.6	0.00498311	1.65909	Up
Q921F2	Tardbp	TAR DNA-binding protein 43 OS=Mus musculus OX=10090 GN=Tardbp PE=1 SV=1	123.1	131.5	117	79.7	67.6	75.5	0.000837254	1.66786	Up
O35648	Cetn3	Centrin-3 OS=Mus musculus OX=10090 GN=Cetn3 PE=1 SV=1	128.8	117.2	122.2	69.2	73.4	77	0.000255444	1.67668	Up
P48760	Fpgs	Folylpolyglutamate synthase, mitochondrial OS=Mus musculus OX=10090 GN=Fpgs PE=1 SV=3	119.6	121.9	109.7	75.1	64.5	69.6	0.00061008	1.67878	Up
Q8WTY4	Ciapin1	Anamorsin OS=Mus musculus OX=10090 GN=Ciapin1 PE=1 SV=1	130.4	126	125.3	79.3	69.6	77.5	0.000105977	1.68595	Up
Q3TJ91	Llgl2	LLGL scribble cell polarity complex component 2 OS=Mus musculus OX=10090 GN=Llgl2 PE=1 SV=2	119.3	114.5	118.1	60.1	64.6	83.8	0.00297088	1.68777	Up
Q8VHQ3	Ppp1r16b	Protein phosphatase 1 regulatory inhibitor subunit 16B OS=Mus musculus OX=10090 GN=Ppp1r16b PE=1 SV=1	125.3	126	134.2	83.6	71.5	70.8	0.000456573	1.70651	Up
Q91YR7	Prpf6	Pre-mRNA-processing factor 6 OS=Mus musculus OX=10090 GN=Prpf6 PE=1 SV=1	119.7	119.6	120.4	69.4	63.5	77.8	0.000281096	1.70717	Up
Q6PGN3	Dclk2	Serine/threonine-protein kinase DCLK2 OS=Mus musculus OX=10090 GN=Dclk2 PE=1 SV=1	126.4	125.1	123	71.8	69.9	77.6	3.31913e-05	1.70771	Up
P22935	Crabp2	Cellular retinoic acid-binding protein 2 OS=Mus musculus OX=10090 GN=Crabp2 PE=2 SV=2	131.7	136.5	119.7	83.1	62.9	80.5	0.00263708	1.71258	Up
P62257	Ube2h	Ubiquitin-conjugating enzyme E2 H OS=Mus musculus OX=10090 GN=Ube2h PE=1 SV=1	127.6	132.7	114.3	71.6	63.9	82.1	0.0023419	1.72151	Up
Q921E6	Eed	Polycomb protein EED OS=Mus musculus OX=10090 GN=Eed PE=1 SV=1	130.1	127.1	121.7	74.2	78	67.3	0.000182196	1.7262	Up
Q811J3	Ireb2	Iron-responsive element-binding protein 2 OS=Mus musculus OX=10090 GN=Ireb2 PE=1 SV=2	125.2	116.1	119.2	69.1	66.8	71.8	7.40612e-05	1.73568	Up
Q66JT0	Wee2	Wee1-like protein kinase 2 OS=Mus musculus OX=10090 GN=Wee2 PE=1 SV=2	128.2	131.9	122.2	76.9	71.7	71	8.86324e-05	1.74089	Up
Q9CXF4	Tbc1d15	TBC1 domain family member 15 OS=Mus musculus OX=10090 GN=Tbc1d15 PE=1 SV=1	118.3	114.7	122.7	73.9	72.3	57.8	0.000844176	1.74363	Up
Q05915	Gch1	GTP cyclohydrolase 1 OS=Mus musculus OX=10090 GN=Gch1 PE=1 SV=1	121	121	122.7	72.4	72.5	63.7	6.24387e-05	1.74832	Up
Q9JIS3	Smco4	Single-pass membrane and coiled-coil domain-containing protein 4 OS=Mus musculus OX=10090 GN=Smco4 PE=3 SV=2	118.5	119.6	125	68.2	67.6	70.2	1.70748e-05	1.76262	Up
P58044	Idi1	Isopentenyl-diphosphate Delta-isomerase 1 OS=Mus musculus OX=10090 GN=Idi1 PE=1 SV=1	124.1	113.3	120.3	56.4	72.7	71.7	0.00104882	1.78137	Up
Q3UZ39	Lrrfip1	Leucine-rich repeat flightless-interacting protein 1 OS=Mus musculus OX=10090 GN=Lrrfip1 PE=1 SV=2	131.5	109.2	112.9	61.3	57.5	79.4	0.00583051	1.78406	Up
Q922M3	Kctd10	BTB/POZ domain-containing adapter for CUL3-mediated RhoA degradation protein 3 OS=Mus musculus OX=10090 GN=Kctd10 PE=1 SV=1	115.4	131.4	115.8	67.5	67.8	67.5	0.000538757	1.78797	Up
Q4VBD9	Gzf1	GDNF-inducible zinc finger protein 1 OS=Mus musculus OX=10090 GN=Gzf1 PE=1 SV=2	123.4	113.9	115.6	58.8	72	65.6	0.000408174	1.79684	Up
Q8K2Z8	Ube2q2	Ubiquitin-conjugating enzyme E2 Q2 OS=Mus musculus OX=10090 GN=Ube2q2 PE=2 SV=2	121.7	136.6	119.8	70.5	65.6	73.2	0.000614751	1.8065	Up
O08664	Bcl7c	B-cell CLL/lymphoma 7 protein family member C OS=Mus musculus OX=10090 GN=Bcl7c PE=1 SV=1	105.6	116.1	127.3	79.5	42.8	70.7	0.0149728	1.80829	Up
Q80SY5	Prpf38b	Pre-mRNA-splicing factor 38B OS=Mus musculus OX=10090 GN=Prpf38b PE=1 SV=1	123.9	107	133.6	64.3	64.4	72.7	0.00275291	1.80983	Up
Q02248	Ctnnb1	Catenin beta-1 OS=Mus musculus OX=10090 GN=Ctnnb1 PE=1 SV=1	108.2	112.5	112.9	62.9	58.1	61.6	1.72318e-05	1.82694	Up
Q9Z280	Pld1	Phospholipase D1 OS=Mus musculus OX=10090 GN=Pld1 PE=1 SV=1	119.7	117.7	130.9	61.1	78.9	58.2	0.00178087	1.85822	Up
Q811S7	Ubp1	Upstream-binding protein 1 OS=Mus musculus OX=10090 GN=Ubp1 PE=1 SV=1	130.3	118	130.9	59.3	85.6	59.1	0.00391078	1.85882	Up
Q9D115	Znf706	Zinc finger protein 706 OS=Mus musculus OX=10090 GN=Znf706 PE=1 SV=1	118	117.8	111.5	70.8	47.4	66.8	0.00199279	1.8773	Up
Q91XF0	Pnpo	Pyridoxine-5'-phosphate oxidase OS=Mus musculus OX=10090 GN=Pnpo PE=1 SV=1	110.5	113	114.7	63.8	39.3	76.3	0.00839528	1.88517	Up
Q6PDQ2	Chd4	Chromodomain-helicase-DNA-binding protein 4 OS=Mus musculus OX=10090 GN=Chd4 PE=1 SV=1	129	118.1	130.5	64.8	62.6	72.3	0.000264793	1.89084	Up
Q9CXV9	Dcun1d5	DCN1-like protein 5 OS=Mus musculus OX=10090 GN=Dcun1d5 PE=1 SV=1	122.3	123	118.5	64.4	59.6	66.5	1.99655e-05	1.90971	Up
Q5DTU0	Afap1l2	Actin filament-associated protein 1-like 2 OS=Mus musculus OX=10090 GN=Afap1l2 PE=1 SV=2	136	117.7	128.7	66.5	73.5	60.2	0.000757146	1.91009	Up
P09174	Pde6g	Retinal rod rhodopsin-sensitive cGMP 3',5'-cyclic phosphodiesterase subunit gamma OS=Mus musculus OX=10090 GN=Pde6g PE=3 SV=1	123.6	124.9	108	55.6	55.4	74.5	0.00239998	1.92183	Up
P56841	Tcl1b2	Protein TCL1B2 OS=Mus musculus OX=10090 GN=Tcl1b2 PE=3 SV=1	125.9	119.8	126.5	61.9	75.3	55.3	0.000666814	1.93351	Up
Q8VH31	Rfpl4a	Ret finger protein-like 4A OS=Mus musculus OX=10090 GN=Rfpl4a PE=1 SV=1	112	121	116.8	66.4	51.1	61.4	0.000394618	1.95528	Up
Q6P5G3	Mbtd1	MBT domain-containing protein 1 OS=Mus musculus OX=10090 GN=Mbtd1 PE=1 SV=1	114.7	112.6	122.2	60.1	55.3	63.3	0.000107166	1.95579	Up
P30658	Cbx2	Chromobox protein homolog 2 OS=Mus musculus OX=10090 GN=Cbx2 PE=1 SV=2	139.1	117.4	131.2	60.3	80.7	56.8	0.00294134	1.96006	Up
Q8CFE4	Scyl2	SCY1-like protein 2 OS=Mus musculus OX=10090 GN=Scyl2 PE=1 SV=1	122.9	132.8	123.2	59.5	69.2	64	0.000132979	1.96627	Up
Q8BG87	Tet3	Methylcytosine dioxygenase TET3 OS=Mus musculus OX=10090 GN=Tet3 PE=1 SV=4	123.4	142.2	119.9	67.7	53.1	72.8	0.00215715	1.99122	Up
Q3UKJ7	Smu1	WD40 repeat-containing protein SMU1 OS=Mus musculus OX=10090 GN=Smu1 PE=2 SV=2	128.3	135.2	127.9	69	60.8	66.3	4.29111e-05	1.99592	Up
Q9Z0F3	Bcl2l10	Bcl-2-like protein 10 OS=Mus musculus OX=10090 GN=Bcl2l10 PE=1 SV=1	156.3	118.5	128.9	61.3	91	47.5	0.0164181	2.02052	Up
Q9D1G5	Lrrc57	Leucine-rich repeat-containing protein 57 OS=Mus musculus OX=10090 GN=Lrrc57 PE=1 SV=1	117.6	118.2	125	58.6	60.4	57.9	1.60811e-05	2.03957	Up
P56844	Tcl1b4	Protein TCL1B4 OS=Mus musculus OX=10090 GN=Tcl1b4 PE=2 SV=1	110.5	85.7	116.7	45.8	58.8	48.1	0.00654699	2.04912	Up
Q9CRC8	Lrrc40	Leucine-rich repeat-containing protein 40 OS=Mus musculus OX=10090 GN=Lrrc40 PE=1 SV=2	129	126.3	124.3	59.2	61	62.9	2.91153e-06	2.07318	Up
Q8CGF6	Wdr47	WD repeat-containing protein 47 OS=Mus musculus OX=10090 GN=Wdr47 PE=1 SV=2	134	108.5	119.3	60.8	59	48.7	0.00148108	2.14718	Up
P56840	Tcl1b1	Protein TCL1B1 OS=Mus musculus OX=10090 GN=Tcl1b1 PE=3 SV=1	116.9	115.6	125.4	55.8	53.9	55.4	3.31028e-05	2.16778	Up
Q91YD3	Dcp1a	mRNA-decapping enzyme 1A OS=Mus musculus OX=10090 GN=Dcp1a PE=1 SV=1	138.2	125.9	129.7	62.9	60	55.8	6.77377e-05	2.20369	Up
Q9D211	Cdkn2aipnl	CDKN2AIP N-terminal-like protein OS=Mus musculus OX=10090 GN=Cdkn2aipnl PE=3 SV=1	125.3	113.3	143	59.2	57.4	56.1	0.00130585	2.20961	Up
Q0P678	Zc3h18	Zinc finger CCCH domain-containing protein 18 OS=Mus musculus OX=10090 GN=Zc3h18 PE=1 SV=1	134.5	136.6	134.5	53.4	48.5	78.7	0.00132856	2.24585	Up
Q8BWN8	Acot4	Peroxisomal succinyl-coenzyme A thioesterase OS=Mus musculus OX=10090 GN=Acot4 PE=1 SV=1	129.1	112	106.9	49.1	43.4	61.6	0.00167763	2.25827	Up
A2AIG8	Accs	1-aminocyclopropane-1-carboxylate synthase-like protein 1 OS=Mus musculus OX=10090 GN=Accs PE=2 SV=1	126.7	128	131.7	57.8	53.8	57.2	3.10607e-06	2.2891	Up
Q3UX83	Accsl	Probable inactive 1-aminocyclopropane-1-carboxylate synthase-like protein 2 OS=Mus musculus OX=10090 GN=Accsl PE=2 SV=1	123.2	124.8	123.9	57	50.3	52.9	3.88501e-06	2.32147	Up
Q8K0Y2	Krt33a	Keratin, type I cuticular Ha3-I OS=Mus musculus OX=10090 GN=Krt33a PE=1 SV=1	127.4	176.7	120.3	47	35.8	97.8	0.0355262	2.34994	Up
P70399	Tp53bp1	TP53-binding protein 1 OS=Mus musculus OX=10090 GN=Tp53bp1 PE=1 SV=3	143	142.7	137	59.4	51.1	65.2	5.40495e-05	2.40581	Up
Q91XS1	Mtmr4	Myotubularin-related protein 4 OS=Mus musculus OX=10090 GN=Mtmr4 PE=1 SV=1	141.7	120.7	145.2	54.7	63.1	47.9	0.000795679	2.45987	Up
Q64012	Raly	RNA-binding protein Raly OS=Mus musculus OX=10090 GN=Raly PE=1 SV=3	130.4	128.9	127.7	55.5	50.6	45.5	1.25407e-05	2.55277	Up
P97822	Anp32e	Acidic leucine-rich nuclear phosphoprotein 32 family member E OS=Mus musculus OX=10090 GN=Anp32e PE=1 SV=2	125.5	136.3	119	57	40.3	51.4	0.000389207	2.56086	Up
O88513	Gmnn	Geminin OS=Mus musculus OX=10090 GN=Gmnn PE=1 SV=1	142.2	119.7	122	46.2	50.4	50.6	0.000413481	2.60802	Up
Q8BZ20	Parp12	Protein mono-ADP-ribosyltransferase PARP12 OS=Mus musculus OX=10090 GN=Parp12 PE=1 SV=3	132.6	142	132.7	50.6	50.8	52.4	1.17499e-05	2.64824	Up
Q99MY8	Ash1l	Histone-lysine N-methyltransferase ASH1L OS=Mus musculus OX=10090 GN=Ash1l PE=1 SV=3	103.8	95.3	141.2	51.1	15.4	54	0.0175324	2.82407	Up
P56280	Tcl1a	T-cell leukemia/lymphoma protein 1A OS=Mus musculus OX=10090 GN=Tcl1a PE=1 SV=1	128.5	118.2	126.9	47.8	38.6	44.3	4.16684e-05	2.85845	Up
Q9CXP8	Gng10	Guanine nucleotide-binding protein G(I)/G(S)/G(O) subunit gamma-10 OS=Mus musculus OX=10090 GN=Gng10 PE=3 SV=1	153.8	126.7	130.7	48.2	34.3	55.1	0.000942071	2.98837	Up
P56842	Tcl1b3	Protein TCL1B3 OS=Mus musculus OX=10090 GN=Tcl1b3 PE=2 SV=1	141.3	137	122.5	36.8	26.9	44.2	0.000209509	3.71455	Up
O35385	Ppef2	Serine/threonine-protein phosphatase with EF-hands 2 OS=Mus musculus OX=10090 GN=Ppef2 PE=2 SV=1	168.2	159.5	156.6	29.7	23.8	73	0.00168887	3.82846	Up
Q5DTT2	Psd	PH and SEC7 domain-containing protein 1 OS=Mus musculus OX=10090 GN=Psd PE=1 SV=2	129.2	155.6	133.1	24.1	9.5	74.6	0.00845599	3.86229	Up
Q3V036	Ccdc27	Coiled-coil domain-containing protein 27 OS=Mus musculus OX=10090 GN=Ccdc27 PE=2 SV=1	144.9	130.7	147.8	22.9	23.2	16.7	2.97315e-05	6.74204	Up
