# Supplementary material for: Cordycepin delays postovulatory aging of oocytes through inhibition of maternal mRNAs degradation via DCP1A polyadenylation suppression
Source: Cell Mol Life Sci. 2023 Nov 25;80(12):372. doi: 10.1007/s00018-023-05030-0 (PMC10674002; doi:10.1007/s00018-023-05030-0)
Supplement: Supplementary file 4 — Supplementary file4 Table S3. Differentially expressed proteins between cordycepin-treated and aging oocytes (XLS 59 KB) [file 18_2023_5030_MOESM4_ESM.xls]

## Sheet: Sheet1
Accession	Gene Name	Description	Cordycepin1	Cordycepin2	Cordycepin3	Aging1	Aging2	Aging3	P-value	FC	Change
Q9R0Q7	Ptges3	Prostaglandin E synthase 3 OS=Mus musculus OX=10090 GN=Ptges3 PE=1 SV=1	82.9	87.9	81	27.2	28.9	32.7	3.20676e-05	2.83559	Up
P10922	H1-0	Histone H1.0 OS=Mus musculus OX=10090 GN=H1-0 PE=2 SV=4	110.2	195.6	139.7	48.2	71	64.4	0.0281698	2.42647	Up
P01942	Hba	Hemoglobin subunit alpha OS=Mus musculus OX=10090 GN=Hba PE=1 SV=2	111.9	207.6	193.7	61.7	80.8	83.5	0.0353478	2.2708	Up
P00536	Mos	Proto-oncogene serine/threonine-protein kinase mos OS=Mus musculus OX=10090 GN=Mos PE=2 SV=3	103.2	113	108.2	57.8	72.7	67.1	0.00123263	1.6417	Up
Q8K3K8	Optn	Optineurin OS=Mus musculus OX=10090 GN=Optn PE=1 SV=1	71.3	70	68	37.8	40.5	50.3	0.00235449	1.62753	Up
O08739	Ampd3	AMP deaminase 3 OS=Mus musculus OX=10090 GN=Ampd3 PE=1 SV=2	146.1	159.6	135.6	83.7	92.2	99.6	0.00267527	1.60181	Up
P50543	S100a11	Protein S100-A11 OS=Mus musculus OX=10090 GN=S100a11 PE=1 SV=1	161.2	124.2	115.8	76.9	88.8	88.4	0.0276324	1.57891	Up
P11214	Plat	Tissue-type plasminogen activator OS=Mus musculus OX=10090 GN=Plat PE=1 SV=3	100.1	101.1	102.8	65.5	63.3	64.8	3.53554e-06	1.57025	Up
P54116	Stom	Stomatin OS=Mus musculus OX=10090 GN=Stom PE=1 SV=3	107.9	128.6	138.5	92.9	77.4	79.7	0.0151706	1.5	Up
Q61074	Ppm1g	Protein phosphatase 1G OS=Mus musculus OX=10090 GN=Ppm1g PE=1 SV=3	114.7	135.8	129.8	76.4	78.9	99.1	0.0117073	1.49489	Up
P59328	Wdhd1	WD repeat and HMG-box DNA-binding protein 1 OS=Mus musculus OX=10090 GN=Wdhd1 PE=1 SV=2	147.3	118.2	136.6	92.5	81.3	98.9	0.0122303	1.47451	Up
Q9D8T7	Slirp	SRA stem-loop-interacting RNA-binding protein, mitochondrial OS=Mus musculus OX=10090 GN=Slirp PE=1 SV=2	110.3	141.9	124.3	85.1	67.6	103.6	0.0443589	1.46898	Up
A2AIV2	Virma	Protein virilizer homolog OS=Mus musculus OX=10090 GN=Virma PE=1 SV=1	106.9	101.2	88.7	67.8	60.4	73.9	0.00895601	1.46858	Up
Q9R0Y5	Ak1	Adenylate kinase isoenzyme 1 OS=Mus musculus OX=10090 GN=Ak1 PE=1 SV=1	152.7	113.2	128.3	96.5	88.3	87.2	0.026536	1.44926	Up
Q03249	Galt	Galactose-1-phosphate uridylyltransferase OS=Mus musculus OX=10090 GN=Galt PE=1 SV=3	119.5	126.2	101.3	97.9	79.4	73.2	0.0375988	1.38523	Up
Q9EST3	Eif4enif1	Eukaryotic translation initiation factor 4E transporter OS=Mus musculus OX=10090 GN=Eif4enif1 PE=1 SV=2	72.2	82.1	72.4	55.1	53.5	55.3	0.00322186	1.38316	Up
Q9D6F9	Tubb4a	Tubulin beta-4A chain OS=Mus musculus OX=10090 GN=Tubb4a PE=1 SV=3	119.6	94.2	124.1	73.3	88.6	85	0.0432734	1.36857	Up
Q3U0V1	Khsrp	Far upstream element-binding protein 2 OS=Mus musculus OX=10090 GN=Khsrp PE=1 SV=2	122.4	121.6	108.6	90.1	80.9	93	0.00689913	1.33561	Up
Q08943	Ssrp1	FACT complex subunit SSRP1 OS=Mus musculus OX=10090 GN=Ssrp1 PE=1 SV=2	111.2	134.8	122.9	85.2	85.7	105.9	0.0333715	1.33273	Up
Q8VIK3	H1.8	Histone H1.8 OS=Mus musculus OX=10090 GN=H1.8 PE=2 SV=1	102.5	83.7	97.3	68.2	73.1	74.6	0.0190903	1.31311	Up
Q569Z6	Thrap3	Thyroid hormone receptor-associated protein 3 OS=Mus musculus OX=10090 GN=Thrap3 PE=1 SV=1	99.2	96.6	98.8	75.6	82.7	66.9	0.00756591	1.30817	Up
Q8CGC4	Lsm14b	Protein LSM14 homolog B OS=Mus musculus OX=10090 GN=Lsm14b PE=1 SV=3	53.8	51.2	43.7	35.1	36.8	41.8	0.0325953	1.30783	Up
Q9CPS6	Hint3	Histidine triad nucleotide-binding protein 3 OS=Mus musculus OX=10090 GN=Hint3 PE=1 SV=1	112.6	130.7	113.5	89.6	82.5	102.9	0.0314039	1.29745	Up
Q80SU3	Zar1	Zygote arrest protein 1 OS=Mus musculus OX=10090 GN=Zar1 PE=2 SV=1	93.2	79.8	75.7	67.7	61.8	62.7	0.0281271	1.29396	Up
Q9CQ86	Mien1	Migration and invasion enhancer 1 OS=Mus musculus OX=10090 GN=Mien1 PE=1 SV=1	111	126.9	101.9	86.4	81.5	98	0.0487253	1.27792	Up
Q6ZPE2	Sbf1	Myotubularin-related protein 5 OS=Mus musculus OX=10090 GN=Sbf1 PE=1 SV=2	119.3	109.4	111.8	86.6	86.1	94.3	0.00357194	1.27528	Up
Q3US41	Esrp1	Epithelial splicing regulatory protein 1 OS=Mus musculus OX=10090 GN=Esrp1 PE=1 SV=2	87.9	86.3	86.8	64.8	68.8	72.1	0.00103985	1.26884	Up
P03930	Mtatp8	ATP synthase protein 8 OS=Mus musculus OX=10090 GN=Mtatp8 PE=1 SV=1	104.5	126.1	121.2	83.6	102.4	92.1	0.0445909	1.26501	Up
Q8CFL8	Zswim3	Zinc finger SWIM domain-containing protein 3 OS=Mus musculus OX=10090 GN=Zswim3 PE=2 SV=1	111.3	123.1	107.8	91.3	87.9	93.7	0.00937298	1.25394	Up
P62960	Ybx1	Y-box-binding protein 1 OS=Mus musculus OX=10090 GN=Ybx1 PE=1 SV=3	84.4	92.4	94.4	64.8	71.6	80.2	0.0280741	1.25208	Up
Q8R1N4	Nudcd3	NudC domain-containing protein 3 OS=Mus musculus OX=10090 GN=Nudcd3 PE=1 SV=3	89.7	78.5	76.8	64.9	68.7	63.7	0.0211627	1.24176	Up
A6H584	Col6a5	Collagen alpha-5(VI) chain OS=Mus musculus OX=10090 GN=Col6a5 PE=1 SV=4	118.5	109	104.8	88.9	86.9	92.3	0.0079195	1.23946	Up
Q05A80	Caprin2	Caprin-2 OS=Mus musculus OX=10090 GN=Caprin2 PE=1 SV=1	98.8	85.6	91.2	75.4	79.3	70	0.0222492	1.22652	Up
P70288	Hdac2	Histone deacetylase 2 OS=Mus musculus OX=10090 GN=Hdac2 PE=1 SV=1	113.1	125.3	107.4	94.5	90.4	97.7	0.0207518	1.22364	Up
Q8C460	Eri3	ERI1 exoribonuclease 3 OS=Mus musculus OX=10090 GN=Eri3 PE=1 SV=1	104.5	118.2	118.6	93	94.3	93.6	0.0123519	1.21502	Up
P51807	Dynlt1	Dynein light chain Tctex-type 1 OS=Mus musculus OX=10090 GN=Dynlt1 PE=1 SV=1	100	97.6	99	84.5	80.5	80.4	0.000357558	1.20864	Up
Q3KNM2	Marchf5	E3 ubiquitin-protein ligase MARCHF5 OS=Mus musculus OX=10090 GN=Marchf5 PE=1 SV=1	119.1	130.3	115.1	95.3	95.4	112	0.0454396	1.20416	Up
Q62393	Tpd52	Tumor protein D52 OS=Mus musculus OX=10090 GN=Tpd52 PE=1 SV=2	59.9	53.2	57.2	46.9	45	49.8	0.0163918	1.20183	Up
Q91YD3	Dcp1a	mRNA-decapping enzyme 1A OS=Mus musculus OX=10090 GN=Dcp1a PE=1 SV=1	112.4	102.8	112.4	138.2	125.9	129.7	0.010372	0.831894	Down
Q8BZ20	Parp12	Protein mono-ADP-ribosyltransferase PARP12 OS=Mus musculus OX=10090 GN=Parp12 PE=1 SV=3	105.7	111.2	121.9	132.6	142	132.7	0.015925	0.831819	Down
P55096	Abcd3	ATP-binding cassette sub-family D member 3 OS=Mus musculus OX=10090 GN=Abcd3 PE=1 SV=2	88.8	76.9	88.8	105	105.9	96.1	0.025713	0.82899	Down
Q9Z0R6	Itsn2	Intersectin-2 OS=Mus musculus OX=10090 GN=Itsn2 PE=1 SV=2	93.9	91.3	103.8	116.5	122	110.7	0.0161061	0.827606	Down
Q8K2Z8	Ube2q2	Ubiquitin-conjugating enzyme E2 Q2 OS=Mus musculus OX=10090 GN=Ube2q2 PE=2 SV=2	101	99.2	112.4	121.7	136.6	119.8	0.0315505	0.826765	Down
Q9D2Z4	Senp8	Sentrin-specific protease 8 OS=Mus musculus OX=10090 GN=Senp8 PE=1 SV=2	93.8	93.4	107.8	125.5	114.5	117.1	0.0231706	0.826099	Down
Q8BH66	Atl1	Atlastin-1 OS=Mus musculus OX=10090 GN=Atl1 PE=1 SV=1	95.1	86.6	90.3	111.3	108.7	109.5	0.00174737	0.825493	Down
Q9WTP2	Spry4	Protein sprouty homolog 4 OS=Mus musculus OX=10090 GN=Spry4 PE=1 SV=1	88.5	101.6	91.7	119.3	103.8	118.4	0.0356593	0.825183	Down
Q791T5	Mtch1	Mitochondrial carrier homolog 1 OS=Mus musculus OX=10090 GN=Mtch1 PE=1 SV=1	77.7	72.3	84.4	99.6	87.3	97.2	0.0321826	0.825062	Down
Q9D0P0	Ebpl	Emopamil-binding protein-like OS=Mus musculus OX=10090 GN=Ebpl PE=2 SV=1	94.8	83.2	91	109.1	111.1	106.1	0.00675681	0.824395	Down
Q8VC74	Cox18	Cytochrome c oxidase assembly protein COX18, mitochondrial OS=Mus musculus OX=10090 GN=Cox18 PE=1 SV=5	86	82	90.1	107.3	108.4	98.9	0.00775462	0.820407	Down
P54276	Msh6	DNA mismatch repair protein Msh6 OS=Mus musculus OX=10090 GN=Msh6 PE=1 SV=3	106.2	90.2	100.5	129.9	116.9	115.2	0.0301852	0.820166	Down
P47867	Scg3	Secretogranin-3 OS=Mus musculus OX=10090 GN=Scg3 PE=1 SV=1	92.1	73.9	82.9	103	103.2	97.3	0.0313535	0.820099	Down
O35618	Mdm4	Protein Mdm4 OS=Mus musculus OX=10090 GN=Mdm4 PE=1 SV=2	99	85.1	93	117.4	113.8	106.8	0.0162656	0.819822	Down
Q8R1Q8	Dync1li1	Cytoplasmic dynein 1 light intermediate chain 1 OS=Mus musculus OX=10090 GN=Dync1li1 PE=1 SV=1	89	76	92.3	104.6	104.9	104.8	0.0188073	0.818645	Down
P29351	Ptpn6	Tyrosine-protein phosphatase non-receptor type 6 OS=Mus musculus OX=10090 GN=Ptpn6 PE=1 SV=2	94.9	84.5	86.2	110.8	113.7	100.2	0.0194915	0.817986	Down
Q6PGN3	Dclk2	Serine/threonine-protein kinase DCLK2 OS=Mus musculus OX=10090 GN=Dclk2 PE=1 SV=1	101.9	101.1	103.3	126.4	125.1	123	4.29071e-05	0.817891	Down
Q05512	Mark2	Serine/threonine-protein kinase MARK2 OS=Mus musculus OX=10090 GN=Mark2 PE=1 SV=3	90.1	106.2	105.7	122.9	128.5	118	0.0210787	0.817542	Down
Q6RT24	Cenpe	Centromere-associated protein E OS=Mus musculus OX=10090 GN=Cenpe PE=1 SV=1	106.6	88.5	100.2	127.7	117.6	117.6	0.0229792	0.813723	Down
Q8K0P3	Meak7	MTOR-associated protein MEAK7 OS=Mus musculus OX=10090 GN=Meak7 PE=2 SV=1	85.7	99	93.7	118.5	108.7	115.7	0.0113243	0.811899	Down
P30658	Cbx2	Chromobox protein homolog 2 OS=Mus musculus OX=10090 GN=Cbx2 PE=1 SV=2	104.3	112	98.2	139.1	117.4	131.2	0.0311907	0.811194	Down
Q925E7	Ppp2r2d	Serine/threonine-protein phosphatase 2A 55 kDa regulatory subunit B delta isoform OS=Mus musculus OX=10090 GN=Ppp2r2d PE=1 SV=1	85.6	79.7	87.9	104.3	98	110.3	0.010074	0.809981	Down
Q8VIJ6	Sfpq	Splicing factor, proline- and glutamine-rich OS=Mus musculus OX=10090 GN=Sfpq PE=1 SV=1	93.7	78.4	87.6	107.2	107.7	105.8	0.0105323	0.809791	Down
O70252	Hmox2	Heme oxygenase 2 OS=Mus musculus OX=10090 GN=Hmox2 PE=1 SV=1	97.1	77.2	87	112.5	101.1	109.3	0.0370354	0.809229	Down
P28028	Braf	Serine/threonine-protein kinase B-raf OS=Mus musculus OX=10090 GN=Braf PE=1 SV=4	86.4	93	103.4	121.6	113.3	117.2	0.0136822	0.803181	Down
Q99M28	Rnps1	RNA-binding protein with serine-rich domain 1 OS=Mus musculus OX=10090 GN=Rnps1 PE=1 SV=1	85.8	84.2	97.7	120.6	108	105.5	0.0248748	0.801257	Down
Q6PGB6	Naa50	N-alpha-acetyltransferase 50 OS=Mus musculus OX=10090 GN=Naa50 PE=1 SV=1	90.9	85.2	94.9	119	115.9	103.4	0.0154538	0.801064	Down
Q3UKJ7	Smu1	WD40 repeat-containing protein SMU1 OS=Mus musculus OX=10090 GN=Smu1 PE=2 SV=2	99.9	102	110.6	128.3	135.2	127.9	0.00287611	0.798416	Down
Q9WU28	Pfdn5	Prefoldin subunit 5 OS=Mus musculus OX=10090 GN=Pfdn5 PE=1 SV=1	97.8	77.1	100.7	117.9	117	110.4	0.0407589	0.798147	Down
P83887	Tubg1	Tubulin gamma-1 chain OS=Mus musculus OX=10090 GN=Tubg1 PE=1 SV=1	76.4	73.5	88.9	107.1	96.4	95.9	0.0277249	0.797595	Down
Q99NB9	Sf3b1	Splicing factor 3B subunit 1 OS=Mus musculus OX=10090 GN=Sf3b1 PE=1 SV=1	90.7	84.7	89.7	108.9	118.5	105	0.0071022	0.797533	Down
Q5I043	Usp28	Ubiquitin carboxyl-terminal hydrolase 28 OS=Mus musculus OX=10090 GN=Usp28 PE=1 SV=1	103.5	88.1	101.2	125.5	120.4	121.6	0.00779879	0.796735	Down
Q921E6	Eed	Polycomb protein EED OS=Mus musculus OX=10090 GN=Eed PE=1 SV=1	93.4	96.1	112.1	130.1	127.1	121.7	0.0152321	0.795988	Down
Q9CV28	MINDY3	Ubiquitin carboxyl-terminal hydrolase MINDY-3 OS=Mus musculus OX=10090 GN=MINDY3 PE=1 SV=2	97.5	80.3	92.4	120.2	106	114.6	0.0230444	0.79284	Down
P42859	Htt	Huntingtin OS=Mus musculus OX=10090 GN=Htt PE=1 SV=2	81.5	83.6	89.4	108	106.9	106.5	0.000751942	0.791848	Down
P28656	Nap1l1	Nucleosome assembly protein 1-like 1 OS=Mus musculus OX=10090 GN=Nap1l1 PE=1 SV=2	106.3	86.8	91.4	126.2	123.6	109.8	0.0323557	0.791157	Down
P10711	Tcea1	Transcription elongation factor A protein 1 OS=Mus musculus OX=10090 GN=Tcea1 PE=1 SV=2	99.7	82.4	106.6	124.5	113	128.1	0.0395657	0.789661	Down
Q8R3Q6	Ccdc58	Coiled-coil domain-containing protein 58 OS=Mus musculus OX=10090 GN=Ccdc58 PE=1 SV=1	96.3	93.9	89.6	128.1	118.1	110.3	0.00974412	0.784853	Down
P63242	Eif5a	Eukaryotic translation initiation factor 5A-1 OS=Mus musculus OX=10090 GN=Eif5a PE=1 SV=2	91.4	78.3	97.7	118.4	111	111.8	0.0163598	0.783705	Down
Q8K0G5	Eipr1	EARP and GARP complex-interacting protein 1 OS=Mus musculus OX=10090 GN=Eipr1 PE=1 SV=2	97.9	80.1	74.9	116.4	105.5	100.8	0.0496122	0.7837	Down
Q91V41	Rab14	Ras-related protein Rab-14 OS=Mus musculus OX=10090 GN=Rab14 PE=1 SV=3	98.6	77.5	90.4	120.2	108.9	111.1	0.0252256	0.783363	Down
P30681	Hmgb2	High mobility group protein B2 OS=Mus musculus OX=10090 GN=Hmgb2 PE=1 SV=3	59	44.6	55.4	69	67.7	66.6	0.0280459	0.782095	Down
Q66JT0	Wee2	Wee1-like protein kinase 2 OS=Mus musculus OX=10090 GN=Wee2 PE=1 SV=2	108.6	82	107.5	128.2	131.9	122.2	0.0372318	0.779754	Down
O70591	Pfdn2	Prefoldin subunit 2 OS=Mus musculus OX=10090 GN=Pfdn2 PE=1 SV=2	83.1	70.1	92.2	106	100.3	108.7	0.0279146	0.779048	Down
Q3U0D9	Hace1	E3 ubiquitin-protein ligase HACE1 OS=Mus musculus OX=10090 GN=Hace1 PE=1 SV=1	96.3	95.1	86.4	131.9	121.4	103.5	0.0410293	0.778587	Down
Q9CQS8	Sec61b	Protein transport protein Sec61 subunit beta OS=Mus musculus OX=10090 GN=Sec61b PE=1 SV=3	84.8	77.2	97.8	101.9	111.7	120.4	0.0371394	0.777844	Down
O54941	Smarce1	SWI/SNF-related matrix-associated actin-dependent regulator of chromatin subfamily E member 1 OS=Mus musculus OX=10090 GN=Smarce1 PE=1 SV=1	95.1	95.2	75.8	122	114.1	107.2	0.0292318	0.775124	Down
Q0P678	Zc3h18	Zinc finger CCCH domain-containing protein 18 OS=Mus musculus OX=10090 GN=Zc3h18 PE=1 SV=1	105	112.3	96.5	134.5	136.6	134.5	0.00269239	0.773669	Down
Q9CWZ3	Rbm8a	RNA-binding protein 8A OS=Mus musculus OX=10090 GN=Rbm8a PE=1 SV=4	91.5	74.2	90.5	114.4	101.9	115.3	0.0238143	0.772618	Down
Q6P1F6	Ppp2r2a	Serine/threonine-protein phosphatase 2A 55 kDa regulatory subunit B alpha isoform OS=Mus musculus OX=10090 GN=Ppp2r2a PE=1 SV=1	88.2	76.4	99.3	120.9	110.4	110.7	0.0251098	0.771637	Down
Q9Z1N2	Orc1	Origin recognition complex subunit 1 OS=Mus musculus OX=10090 GN=Orc1 PE=1 SV=2	91.7	98.4	99.7	107.4	132.3	136.2	0.0373685	0.77095	Down
P63166	Sumo1	Small ubiquitin-related modifier 1 OS=Mus musculus OX=10090 GN=Sumo1 PE=1 SV=1	94.8	89.1	94	125.9	109.8	125.6	0.00772113	0.769167	Down
Q9D023	Mpc2	Mitochondrial pyruvate carrier 2 OS=Mus musculus OX=10090 GN=Mpc2 PE=1 SV=1	74.5	82	102.3	108.4	113.9	114.6	0.0379836	0.76818	Down
Q921J4	Ube2s	Ubiquitin-conjugating enzyme E2 S OS=Mus musculus OX=10090 GN=Ube2s PE=1 SV=1	90.8	70.7	82.1	110.3	97.5	111.2	0.0263433	0.763636	Down
P61620	Sec61a1	Protein transport protein Sec61 subunit alpha isoform 1 OS=Mus musculus OX=10090 GN=Sec61a1 PE=1 SV=2	84.5	83.7	89.2	113.9	111.5	111.8	0.00014316	0.763345	Down
Q9WUD1	Stub1	STIP1 homology and U box-containing protein 1 OS=Mus musculus OX=10090 GN=Stub1 PE=1 SV=1	85.6	71.4	93.7	112.8	107.4	108.6	0.0179297	0.76247	Down
Q8BP47	NARS1	Asparagine--tRNA ligase, cytoplasmic OS=Mus musculus OX=10090 GN=NARS1 PE=1 SV=2	92.3	80.9	88.2	119.2	117.7	106.6	0.00618664	0.76099	Down
Q8K3D3	Swi5	DNA repair protein SWI5 homolog OS=Mus musculus OX=10090 GN=Swi5 PE=1 SV=1	83.6	61.2	87	104.3	100.3	101.5	0.038859	0.757269	Down
Q66JY6	Arhgef39	Rho guanine nucleotide exchange factor 39 OS=Mus musculus OX=10090 GN=Arhgef39 PE=2 SV=2	80.1	84.3	99.9	121.3	103.5	124.3	0.0331518	0.75709	Down
Q9CYG7	Tomm34	Mitochondrial import receptor subunit TOM34 OS=Mus musculus OX=10090 GN=Tomm34 PE=1 SV=1	92.8	68.8	93.8	116	112.6	109.2	0.0308416	0.756069	Down
Q8VI63	Mob2	MOB kinase activator 2 OS=Mus musculus OX=10090 GN=Mob2 PE=1 SV=1	73.5	93.1	82.1	116.4	108	104.7	0.0157806	0.755697	Down
Q9CQ37	Ube2t	Ubiquitin-conjugating enzyme E2 T OS=Mus musculus OX=10090 GN=Ube2t PE=1 SV=1	83.8	81.9	95.1	112.6	113.3	119.7	0.00384517	0.75463	Down
O70251	Eef1b	Elongation factor 1-beta OS=Mus musculus OX=10090 GN=Eef1b PE=1 SV=5	93.9	66.3	92.7	115.8	110.7	109.3	0.0400649	0.753127	Down
Q925H1	Trps1	Zinc finger transcription factor Trps1 OS=Mus musculus OX=10090 GN=Trps1 PE=1 SV=1	94.9	77.9	76.4	121.4	106.2	103.6	0.0281921	0.752415	Down
Q9D8V0	Hm13	Minor histocompatibility antigen H13 OS=Mus musculus OX=10090 GN=Hm13 PE=1 SV=1	86.8	91	77.7	118.3	116.6	111.7	0.00230314	0.737161	Down
P22935	Crabp2	Cellular retinoic acid-binding protein 2 OS=Mus musculus OX=10090 GN=Crabp2 PE=2 SV=2	105.2	80.7	99.7	131.7	136.5	119.7	0.0189163	0.736272	Down
Q9CQS7	Dppa5a	Developmental pluripotency-associated protein 5A OS=Mus musculus OX=10090 GN=Dppa5a PE=1 SV=2	83.7	63.6	92.2	112.3	104.6	109.3	0.0300705	0.734212	Down
Q9JKB1	Uchl3	Ubiquitin carboxyl-terminal hydrolase isozyme L3 OS=Mus musculus OX=10090 GN=Uchl3 PE=1 SV=2	91.1	66.8	101	118.3	120.9	113.7	0.0391712	0.733636	Down
Q9JKD3	Scamp5	Secretory carrier-associated membrane protein 5 OS=Mus musculus OX=10090 GN=Scamp5 PE=1 SV=1	80.6	61.6	79.3	105	92	106.2	0.0233971	0.730541	Down
Q9DB15	Mrpl12	39S ribosomal protein L12, mitochondrial OS=Mus musculus OX=10090 GN=Mrpl12 PE=1 SV=2	89.6	62.2	87	107.9	115.8	104.7	0.0329143	0.727162	Down
O09044	Snap23	Synaptosomal-associated protein 23 OS=Mus musculus OX=10090 GN=Snap23 PE=1 SV=1	99.6	85.4	74.3	121.8	111.2	123.9	0.0173209	0.726534	Down
Q6NZB0	Dnajc8	DnaJ homolog subfamily C member 8 OS=Mus musculus OX=10090 GN=Dnajc8 PE=1 SV=2	87.7	79.2	103.6	130.2	117.4	130.3	0.0126975	0.715798	Down
P70399	Tp53bp1	TP53-binding protein 1 OS=Mus musculus OX=10090 GN=Tp53bp1 PE=1 SV=3	114.8	95	91.8	143	142.7	137	0.00563145	0.713508	Down
Q9ERI2	Rab27a	Ras-related protein Rab-27A OS=Mus musculus OX=10090 GN=Rab27a PE=1 SV=1	83.6	64.1	80.1	118.3	107.4	96.1	0.0234093	0.707893	Down
Q8VE37	Rcc1	Regulator of chromosome condensation OS=Mus musculus OX=10090 GN=Rcc1 PE=1 SV=1	93.4	68.8	101.8	137	122.2	114.5	0.0371973	0.706449	Down
Q9DBG9	Tax1bp3	Tax1-binding protein 3 OS=Mus musculus OX=10090 GN=Tax1bp3 PE=1 SV=1	103.5	78	83	143.3	116.6	132.3	0.0179693	0.674401	Down
P24860	Ccnb1	G2/mitotic-specific cyclin-B1 OS=Mus musculus OX=10090 GN=Ccnb1 PE=1 SV=3	78.6	77.5	88.2	127.3	122.6	128.3	0.000308571	0.645955	Down
O35385	Ppef2	Serine/threonine-protein phosphatase with EF-hands 2 OS=Mus musculus OX=10090 GN=Ppef2 PE=2 SV=1	80.9	72.3	136.1	168.2	159.5	156.6	0.0327883	0.597357	Down
